# Supplementary material for: K-M LLM-pro: Physics-guided cross-modal adaptation for fine-grained spatiotemporal trajectory classification
Source: PLoS One. 2025 Oct 21;20(10):e0334412. doi: 10.1371/journal.pone.0334412 (PMC12539697; doi:10.1371/journal.pone.0334412)
Supplement: S1 File — (CSV) [file pone.0334412.s001.csv]

Longitude	Latitude	Speed0	Speed1	Trajid	Label
118.54205265016952	45.27285092747894	0.0024892912995482406	0.0023319787019142374	0	1
118.54347381161872	45.27307476760235	0.0024892912995482406	0.0023319787019142374	0	1
118.54260203675933	45.273365595178454	0.003740988508610712	0.00474683441889781	0	1
118.54402833834536	45.273778390868266	0.04627552466769069	0.0001448468171861829	0	1
118.54530499015517	45.273374055681046	0.013347596730111549	0.008126970809705142	0	1
118.53990633352316	45.27126861974281	0.009571090684703104	9.118171363412686e-05	0	1
118.54100757043774	45.273333115091624	0.002206750050759055	0.010405508058533658	0	1
118.54040316122959	45.27361131582711	0.015325587706370245	0.004325844131534702	0	1
118.53929953368787	45.273815230420084	0.012665976046905714	9.107961511637162e-05	0	1
118.54183074338984	45.27360105024369	0.029889460995963516	0.013468027495550728	0	1
118.54273263717786	45.27536216805822	0.008259633183207382	0.012096013709583475	0	1
118.5430122839167	45.27533138500485	0.0020081239749010415	0.0014731596445943743	0	1
118.54295764746925	45.275197100520046	0.017710020312715666	0.010301558981885974	0	1
118.54397871972516	45.274769228931206	0.006987093067995983	0.013538338883515718	0	1
118.54328059091085	45.27582284254324	0.09720084257595946	0.0412117607395799	0	1
118.54128139634368	45.27591285529173	0.0873908757485094	0.061687670225773	0	1
118.53363438604573	45.28263192758276	0.0023748758732917746	0.023810977579327416	0	1
118.54205156858939	45.283634755320705	0.038339592538351	0.009679614783874661	0	1
118.54331474976574	45.28507593351954	0.015141325914767703	0.026726390368833248	0	1
118.54292204341623	45.28517125550301	0.009283676606504492	3.437552717225597e-05	0	1
118.54279189309926	45.28507399748985	0.03708094663486099	0.004673045677128794	0	1
118.54508237936717	45.28489900386186	0.03863242441563037	0.013611218837923766	0	1
118.54500630366677	45.28585419255364	0.0007151450665924679	0.009192298375226704	0	1
118.54512155501392	45.285402557966854	0.003302806845154497	0.0054017561575336005	0	1
118.5448231630272	45.28615371993258	0.14802079436717913	0.017187243617508494	0	1
118.55358982465967	45.28638584017421	0.13926011889928716	0.036741545702816326	0	1
118.55273592298306	45.284066065305744	0.005554955631063452	0.032035786747639045	0	1
118.55310554362775	45.28359296028555	0.0035061773418496697	0.0026788325384182504	0	1
118.55242338233481	45.28382727417327	0.0070094822529452455	0.0006245167761176814	0	1
118.55371908360935	45.28364762423897	0.010740209598897711	0.020974333912473848	0	1
118.5539365704652	45.28087220026834	0.01580007622503782	0.02365348934033246	0	1
118.55634047425585	45.27972327382251	0.016823156502936	0.0001891868567151946	0	1
118.55009988139314	45.28091534622288	0.0419219311017291	0.01729643360392616	0	1
118.54873751283124	45.28286015502092	0.0253308754346918	0.01567847447338846	0	1
118.54737883875394	45.282599527950815	0.04392109818855345	0.002228054304597535	0	1
118.54425580397208	45.28263280435968	0.08436246315776126	0.024250018679846122	0	1
118.54248244139227	45.28400699903499	0.021694710718811912	0.02551229608207012	0	1
118.54309426916019	45.28399873269191	0.002685487390127974	0.00554127186794688	0	1
118.5423375324927	45.28430600606499	0.04754593740834797	0.025864807942634373	0	1
118.5404302702872	45.28544793788094	0.020288495636464995	0.008440306952586107	0	1
118.54115227857761	45.28479908879716	0.01676926602067885	0.006109589135839066	0	1
118.53947727289925	45.28510072993035	0.004254847877867786	0.0036153280043586837	0	1
118.54091545374473	45.28500031795388	0.00430502511478402	0.0016181942045432292	0	1
118.54024726969128	45.284811299714924	0.0001360932850778108	0.002429795302542953	0	1
118.54089076778375	45.28455957738395	0.026530058281061034	0.01957698168824774	0	1
118.54477542003869	45.288152698949474	0.04589410295722424	0.01770737048700968	0	1
118.5474499529784	45.287090314773955	0.003697572097739283	0.02899472598075237	0	1
118.54499620206865	45.286421423861164	0.02770058958387222	0.007651982263405972	0	1
118.54499595774716	45.28641242566524	0.02593357567660368	0.008781438050454398	0	1
118.55046611185035	45.288273604774766	0.019090195538565714	0.008108072751681933	0	1
118.54912421253238	45.28816579639779	0.0016671099012445872	0.010855676237173895	0	1
118.5505852435239	45.28749785815086	0.00953688698455923	0.01987463197761577	0	1
118.54971549952542	45.28693356921518	0.061238490497897966	0.038089936424211185	0	1
118.54550061165786	45.284335250729555	0.08604175109153554	0.03875921670164849	0	1
118.54261533422535	45.28373515865296	0.05589597935994592	0.016461106662672614	0	1
118.54240285648173	45.28342297619831	0.002446892860154097	0.0022820400320779535	0	1
118.54240602701009	45.283539952948615	0.007215682945595087	0.011331455117935192	0	1
118.5417668661869	45.284421730652404	0.02934670393070556	0.002620918972650551	0	1
118.54065490918654	45.28338356271352	0.004266330310975922	0.02047858090235603	0	1
118.54202638705972	45.283176018576114	0.022836162716074845	0.018041006762966477	0	1
118.54162864316476	45.282614294185144	0.002790087691798215	0.007370575896310797	0	1
118.54256202809479	45.28459102173669	0.005041994268721065	0.009624903337465811	0	1
118.54267747881254	45.284616466577404	0.02803128246105029	0.006511764605716614	0	1
118.5440633835834	45.28493979184897	0.04025917236796658	0.0019563737741322413	0	1
118.54088191972492	45.28470372084773	0.02777291858531436	0.010152434765260619	0	1
118.5448232506359	45.28521756246415	0.029494032322093598	0.0009772877919039706	0	1
118.54409234514318	45.28459734307158	0.018129745432265382	0.00039868967301176923	0	1
118.54163731047109	45.285287624200386	0.02923665475861543	0.0008636163527498113	0	1
118.54743584898138	45.28469610623768	0.02276542677986929	0.0058737220893261615	0	1
118.54488616452684	45.286125863079754	0.031210094409499418	0.01766192510660977	0	1
118.54332922475898	45.28702006234321	0.0398575204938945	0.02300889028487926	0	1
118.54704963073925	45.28737478564442	0.22400333462934727	0.07037293862228616	0	1
118.55551724619616	45.28319107075277	0.14759249068728966	0.06608137747017698	0	1
118.5594075499845	45.28184179190884	0.015027528531528715	0.0045587614422679616	0	1
118.55912129836388	45.28209774299607	0.00342146302667069	0.001394245570194124	0	1
118.55867617804792	45.282139825841924	0.00647655022793247	0.00798534284901177	0	1
118.55950399771685	45.28256959690502	0.05939416589205925	0.001876019740395259	0	1
118.56219231266873	45.28202876547329	0.01800882012261832	0.0021849589318627656	0	1
118.56109255573986	45.28237686167764	0.05319255197069138	0.020371559916618136	0	1
118.55756136909416	45.28380231347963	0.07458335119654716	0.024507304988114875	0	1
118.55683384638654	45.28377622879246	0.04200610687954597	0.016817100851819894	0	1
118.5610298133392	45.2824137254623	0.012873994232767118	0.0044078546370432	0	1
118.5575417873294	45.28401861671895	0.08000490626850339	0.030420373335922356	0	1
118.56395479271238	45.28352589431146	0.0019189825797609923	0.0030756809799285263	0	1
118.55703502240974	45.28320639088577	0.023358151232861533	0.00045972134006533376	0	1
118.55796506199174	45.28364378065469	0.0887553022572664	0.028879426422279787	0	1
118.56200176912405	45.28159029818318	0.02526520874107288	0.07165447999434403	0	1
118.5565689065567	45.279684154090205	0.07254710395469505	0.02243158502477099	0	1
118.55586791148468	45.27969370766934	0.007203692243785724	0.0030437102485355726	0	1
118.55594974920835	45.27942254719434	0.007253886492574662	0.005166232991698399	0	1
118.55629313431088	45.279390863091365	0.03182758698539926	0.017807944654708197	0	1
118.55405346157576	45.28048354453687	0.0063150671211093376	0.012805654862540611	0	1
118.55551998064324	45.280958659416186	0.012307799873496615	0.0054088306104822645	0	1
118.55556338246424	45.281147099876165	0.021926574046665294	0.015939381068496593	0	1
118.55416974221345	45.281940206502384	0.005624976725122983	0.0094704876229336	0	1
118.55477104824274	45.28248111276273	0.05417576261026372	0.02021592357938563	0	1
118.5621054079206	45.28490143498829	0.05853165105601821	0.04365572231006071	0	1
118.55848078428667	45.28524801244274	0.0506432219852409	0.0021053505209361247	0	1
118.559335223678	45.2847862723148	0.03128386418487545	0.008324395564058082	0	1
118.55542372507853	45.28443455250822	0.0006181093609008139	0.006598055510427289	0	1
118.55924510951428	45.28382434180193	0.005672250472451724	1.8352503309449094e-05	0	1
118.55455672159381	45.284437357688354	0.023103232514802216	0.005278690642081016	0	1
118.55664738205031	45.28441787777773	0.03064203284896353	0.005676039382722695	0	1
118.55668419793452	45.2848314451027	0.011994072714136777	0.009287234060630235	0	1
118.55738993509205	45.28499285043842	0.0292905895859405	0.008803076864580307	0	1
118.55831568377445	45.28434111372134	0.0010143659362241949	0.004814797381264372	0	1
118.55733131488459	45.28471460329776	0.010384738124015639	0.0036886829869866578	0	1
118.55892184093875	45.28412580529539	0.005689986174104568	0.0015686344790381795	0	1
118.55781223251603	45.28458202231159	0.0055381209357125375	0.001214110125317861	0	1
118.55844019056097	45.28423139645299	0.004547266201179176	0.004402263360915739	0	1
118.55753716838352	45.28431572940089	0.006743620050594114	0.0009786718886630973	0	1
118.558043328521	45.28417380161234	0.010964983955441392	0.009949056036219102	0	1
118.55817171200502	45.28373997752807	0.010126181391254978	0.007176439832691642	0	1
118.55744517498621	45.28374988931142	0.0021444860301837523	0.005793775655333947	0	1
118.55830231120426	45.28338713659066	0.0039034070274334364	0.0076686339438216695	0	1
118.557795544801	45.28443822589422	0.007991754820962768	0.014809259053623713	0	1
118.55924262107649	45.28512959401091	0.028460619952761203	0.005035303502446562	0	1
118.5602044516738	45.28486441398267	0.007117130532641953	0.002976864900529228	0	1
118.559620825393	45.2849714034101	0.006524127409754636	0.006394919404836611	0	1
118.56001818783625	45.285046988931676	0.04897715684584106	0.00857981565534232	0	1
118.55833909319834	45.2851959371858	0.044423799266389265	0.005394490429769073	0	1
118.55767971904287	45.2853309549079	0.007478411617209709	0.002672262102142444	0	1
118.55763193459582	45.285448626290176	0.004973048619498197	0.010548795666588616	0	1
118.55716530689367	45.28423978748415	0.007433363491583534	0.023615159728640093	0	1
118.55707331732943	45.28367394703657	0.0009456047179244004	0.0017424488799008668	0	1
118.55733987498064	45.284561460971865	0.0006430370091024602	0.006022559695078406	0	1
118.55696166681354	45.284719644076425	0.00994647659786857	0.009792439213376329	0	1
118.55817856188737	45.28538715944634	0.026275091943494252	0.0027486728065183067	0	1
118.55923761527768	45.284481554037924	0.003237352324569477	0.023708105569243892	0	1
118.55798716961795	45.28398553624508	0.024654736255484307	0.010922986164515253	0	1
118.5577790410808	45.28383535017643	0.0175720238025351	0.0060538760431163765	0	1
118.55904272108776	45.28434919257899	0.05077063510671812	0.007272091019136233	0	1
118.5623641371373	45.28317860763649	0.04542022545378426	0.014525567157344184	0	1
118.56318867926718	45.28302329880887	0.0004092732970789696	0.022208118661803115	0	1
118.56233809917013	45.28176572712723	0.01807296099088684	0.008732017712015849	0	1
118.56143126454043	45.282174197406555	0.0070803165216828	0.0029794704751448763	0	1
118.5616544238068	45.28147802945815	0.00869798139488408	0.0010467777018402145	0	1
118.56223721949648	45.28227119182841	0.004221755051895794	0.024084731250481505	0	1
118.56127957417574	45.28361651274588	0.09515309860778277	0.027339060245541093	0	1
118.55697430161248	45.28378331525059	0.005000515662467512	0.010840831678463383	0	1
118.56080507524453	45.28258782622791	0.009393712889991636	0.013753675724674796	0	1
118.55344132619456	45.27861055781054	0.0257854556789607	0.007200268307505996	0	1
118.55053911177507	45.27972118340664	0.024372550034121362	0.005723605773752554	0	1
118.54689144709839	45.280148719626176	0.0001658517987751401	0.0005559815277630819	0	1
118.55050406231443	45.279838678982905	0.03590860430080656	0.011012876010169668	0	1
118.55033077321832	45.27909390636192	0.019905497182843138	0.003974196417680656	0	1
118.54805548710597	45.279349813081566	0.03542304490156426	0.016352015834309626	0	1
118.5451402344489	45.27669784548172	0.00044383060611449235	0.004632492794609037	0	1
118.54809520994522	45.27893520497645	0.012577418766493534	0.002660666927652847	0	1
118.546458599484	45.276418954374364	0.018949731667758492	0.022628505681204125	0	1
118.54253479018195	45.27229532255441	0.01501147300189082	0.01134991715388713	0	1
118.54045836361041	45.271882278988784	0.00523912563530634	0.0004524121698183952	0	1
118.53994016560232	45.272519375157394	0.008119903306081346	0.0009176296574837494	0	1
118.54323325936623	45.27219586974793	0.015385003350627745	0.004197430060010255	0	1
118.54236991918148	45.27185647502802	0.011857870920696206	0.012636305268698876	0	1
118.54163173531968	45.27048921035834	0.032955154712790695	0.03179739709997955	0	1
118.55233358065735	45.281470100067224	0.03963023811990969	0.03564913781357921	0	1
118.55358976336998	45.28124598120221	0.024255092710070644	0.0034297420539919745	0	1
118.55465794619175	45.28114142788619	0.010028255543087141	0.0013567535737582818	0	1
118.5561050504253	45.28090568027084	5.798700117639737e-06	0.002351800760182907	0	1
118.55465668114734	45.28062835903235	0.02022882567202278	0.0034747480118976397	0	1
118.55422680396165	45.281228310623746	0.0016798202177793246	0.0018554247343991145	0	1
118.55453291199369	45.28076506672678	0.08455785631446106	0.022903860238013222	0	1
118.55660626203834	45.28058379599665	0.010612382111950196	0.007208720667527401	0	1
118.55406522431402	45.28044737840696	0.06513463101277002	0.02597026881938519	0	1
118.54405546998849	45.285588007095456	0.039255568079771805	0.015876761461749007	0	1
118.54466940409412	45.28424748126283	0.018434968954845015	0.002691436823549035	0	1
118.54129022464527	45.28518429157192	0.006689739228075123	0.01683087953873162	0	1
118.54316407897302	45.280460196749026	0.004352905013331117	0.023106080360788383	0	1
118.542070569927	45.281042064545645	0.04522553706977587	0.0717508652993194	0	1
118.54047451628348	45.284727220708376	0.010150160067843115	0.06340469623079148	0	1
118.54268455310951	45.284877414620645	0.04185689778582346	0.02293342056925094	0	1
118.54403402687119	45.286677478793585	0.008699042186657792	0.015053076473671064	0	1
118.54370138415071	45.28663696872965	0.02138487774278401	0.01005720050593343	0	1
118.54606195482754	45.28763120311756	0.033547347556635576	0.012816882484318136	0	1
118.54584036303092	45.28745417315685	0.00696006695267343	0.000383660327116329	0	1
118.54562903866308	45.28765506678991	0.0004614429031253629	0.0015703706998931794	0	1
118.54579821022172	45.28731071979342	0.02037026495777226	0.004304557877837732	0	1
118.5474041035515	45.287279967616435	0.0017646863713157153	0.021900226542148016	0	1
118.54594125569898	45.28553548742991	0.03652084157738893	0.03392477208020716	0	1
118.55036411776135	45.284530364839334	0.016750228641099006	0.02110610907860871	0	1
118.54244263544271	45.28112705442666	0.008442886882800727	0.005025366680603379	0	1
118.5485070203626	45.2856357444944	0.08603231228502578	0.06046479218343563	0	1
118.54885118238482	45.285631076796406	0.06018522023878397	0.04290475905325941	0	1
118.55244734673164	45.288444719069616	0.08313367129254448	0.04767676353360867	0	1
118.55611872792922	45.289798979464514	0.04898036236096787	0.01326235812427215	0	1
118.55681541544699	45.28962745616714	0.04067691363862007	0.058477213991458506	0	1
118.55860937535131	45.28621841965182	0.06660794572662396	0.1039597750184123	0	1
118.56089981467895	45.28325264276301	0.04212612157530463	0.054311475876710896	0	1
118.56122035236655	45.28285219437698	0.007123691859183287	0.0034470947390290267	0	1
118.56044753148281	45.28303378671803	0.027149128814222965	0.02115808365926975	0	1
118.55857548423747	45.28079097386689	0.021891609586580273	0.02223822872705236	0	1
118.55764080821771	45.280182623412934	0.019126145187499534	0.01681403295119237	0	1
118.5561455074914	45.278654750980444	0.03425956210227949	0.010132591849699966	0	1
118.55333472385708	45.278909057943345	0.04970352490051469	0.0076852130940448455	0	1
118.55154942254384	45.27936540263525	0.028949366663071005	0.01102712126596725	0	1
118.55164379135029	45.27955315209649	0.06617985807980568	0.021648735126034855	0	1
118.55513835624751	45.278191391729365	0.1022038677369838	0.048339392378925816	0	1
118.55526896253892	45.27783855384881	0.10257855924404316	0.0036019688948283374	0	1
118.5522087125955	45.278294263961	0.028620729049117513	0.005247003858412033	0	1
118.55145038486918	45.2785386091036	0.007347112465403965	0.0021709968087424833	0	1
118.5502609196098	45.27886981692497	0.019075336952158392	0.007229064101547396	0	1
118.54801072010997	45.27723506426481	0.08513510971759956	0.047199086427868644	0	1
118.54298612448443	45.274836654989706	0.0550624402656328	0.043486222580444135	0	1
118.5431250297852	45.273376531735245	0.0009402323083000234	0.019289947781289146	0	1
118.54292868569271	45.27365823207975	0.0029173798915105627	0.003929940297644381	0	1
118.54286039425524	45.273020046850846	0.011846999141592908	0.000546642608859316	0	1
118.54036298108862	45.273539845689946	0.010664670058692061	0.0004418656608276577	0	1
118.54580864229297	45.27314220061278	0.03632069255558652	0.011264109268143526	0	1
118.54581435383429	45.27523047585	0.03428160892135852	0.06911791066015632	0	1
118.54776440808193	45.27708537741594	0.009831705232824492	0.030264182712560303	0	1
118.54389638477747	45.28113441261357	0.017110368055259704	0.01768930175333409	0	1
118.54427953942012	45.280688157504045	0.017188467601624197	0.0015441267989383626	0	1
118.5425989992429	45.28125096330435	0.00520112748036569	0.0019645503581707424	0	1
118.54368635083098	45.280912214472394	0.00854620923655212	0.014832569912775831	0	1
118.54427157785258	45.28415384556198	0.008637500290920369	0.027060495790640675	0	1
118.54239357616244	45.28496235887738	0.043997712182517607	0.004896993054611383	0	1
118.5416752728567	45.28386487400183	0.02978548566797835	0.022288268736459407	0	1
118.54059751137666	45.28361837627257	0.027080634288955754	0.0025238456249676755	0	1
118.53998787853415	45.28370761318094	0.021246598503797124	0.00633482079153125	0	1
118.54192563624913	45.28322238662489	0.019454777264947095	0.003364104822590651	0	1
118.5418711009734	45.284033258527764	0.007960333823493213	0.0018436166326572005	0	1
118.54299064931138	45.283469044094176	0.000587547015073341	0.0008552974339524478	0	1
118.54179145310003	45.28391731440762	0.005376419362544549	0.012448675394419271	0	1
118.54246273869417	45.284691379531154	0.016620952454621227	0.03222418736085291	0	1
118.54278738057111	45.28584818771428	0.05469163437032904	0.008588417892008803	0	1
118.54900659274658	45.28571898373193	0.05421699768346018	0.005603299051197823	0	1
118.5496029993499	45.28514379699055	0.15805916673996007	0.05575703291257865	0	1
118.54254355341858	45.28343907865614	0.016089984641584495	0.0009878771041492815	0	1
118.55080363400386	45.285217512380065	0.050366938086696844	0.00957107910494421	0	1
118.55178487921873	45.28519518025031	0.01828611372887981	0.008843365933844211	0	1
118.55344652602109	45.283939380701646	0.08858844822979348	0.02913279875905785	0	1
118.55706740838667	45.28345799146031	0.09559183995761474	0.01259047998394707	0	1
118.55916387396896	45.28318634409381	0.03467633269156037	0.00043318320744508126	0	1
118.55913377105176	45.28348380484764	0.019420752308244953	0.01848786031229584	0	1
118.56032911910745	45.284295615712544	0.0231719973473457	0.00862331356642865	0	1
118.56123361745138	45.28426524952303	0.005414289228413041	0.00011469720026728431	0	1
118.56152703059924	45.284270238956985	0.002040526067440858	0.00026104689161334893	0	1
118.56083971429932	45.28431564201499	0.0373626820505695	0.000795861009494984	0	1
118.55916944536185	45.284320457786684	0.01647473811123263	0.0011070649890444055	0	1
118.559281204074	45.284210913667025	0.00637762177862562	0.0004710408284841371	0	1
118.55976753873225	45.28427628357779	0.013942694416223748	0.005999203664642817	0	1
118.55999088721978	45.284516273133555	0.036144534779285205	0.04720706752542623	0	1
118.56082621215593	45.28289358856997	0.05235698768413102	0.027564660433917684	0	1
118.55802435876237	45.28348094448766	0.06414149099805526	0.023220860380663465	0	1
118.55470262401035	45.28511048411051	0.003198393847511859	0.005913474682690577	0	1
118.55897098738942	45.28173073338582	0.004906064668188847	0.01784835622522784	0	1
118.5559667696934	45.28051149816196	0.046975405509536834	0.019161895806703806	0	1
118.55630184484836	45.280641954466084	0.009964509721566995	0.003131578555389591	0	1
118.5565356435534	45.28033271634223	0.0047161895237883495	0.02182341985286062	0	1
118.55657920395426	45.28192538978763	0.005107549514785229	0.00190934123118599	0	1
118.5552861326401	45.28079981758103	0.006072749262693729	0.00588482609321539	0	1
118.55508609709304	45.28047848759609	0.05495051548874991	0.01903449592919245	0	1
118.55872163886846	45.279609780895534	0.005219662208571473	0.0026577183616636043	0	1
118.5547591374523	45.28064496707427	0.0657777858134737	0.014213846025497436	0	1
118.55285294481818	45.28087794023793	0.02492316560067149	0.002378813880605833	0	1
118.55187004409586	45.28036921496923	0.028298749769605402	0.0034382348592061195	0	1
118.55477188304006	45.280644793532126	0.06764089124256885	0.03129568762106681	0	1
118.54990575261418	45.28127804173774	0.04076964255891735	0.005720562725908707	0	1
118.54106635230103	45.282567875103695	0.017534415044559895	0.009063045126344491	0	1
118.54380728306168	45.284430168832685	0.039244407994910586	0.02724417201366023	0	1
118.54345751408016	45.28422786250449	0.013227291910019126	0.0023690938043682886	0	1
118.54301285190957	45.284287881058795	0.0011542444843970177	0.002586432087091026	0	1
118.54338963296203	45.284075754433445	0.0034860041141882747	0.008702402356606145	0	1
118.54321587678918	45.283781053145546	0.010340189458907375	0.005070481143326533	0	1
118.54399701569085	45.284373594495804	0.012503874248071216	0.005008463595828287	0	1
118.54247164619393	45.28407915689877	0.00017812558625407624	0.006565036948097086	0	1
118.54398529680853	45.28394168071499	0.0057844309517813795	0.01958199951975146	0	1
118.54191101914608	45.285977044292224	0.023863843662064992	0.01879204960834049	0	1
118.54177550488542	45.28568182450872	0.05441461875194721	0.029939956053801293	0	1
118.53849378108846	45.284096815052045	0.0016199742155844537	0.006201209175772919	0	1
118.54157632905562	45.28491938584056	0.027725465666269773	0.017004919869085644	0	1
118.54185521654584	45.28203513856712	0.01662212799424362	0.060898898248622164	0	1
118.54059961281467	45.28134096657947	0.006594851915614435	0.07069605040277092	0	1
118.54210681014642	45.28473219288998	0.0018149916224099887	0.06563406686625808	0	1
118.5405480670526	45.28320497407847	0.011260135532749536	0.003070783522990737	0	1
118.54028266819012	45.28423472595926	0.001107234954300088	0.01156287033712838	0	1
118.54083633567295	45.2801945807862	0.0005975102993317338	0.021811361066318334	0	1
118.54039170186954	45.28025458879188	0.020372624664052427	0.026357856840455288	0	1
118.53823352914587	45.276827100996265	0.12043574136016251	0.01488680081564456	0	1
118.55593272993465	45.278333596014626	0.19030261909150337	0.03077010185477651	0	1
118.5568279980573	45.279833647648495	0.006316225440936152	0.005010724142299231	0	1
118.55724903131654	45.27937783092588	0.009054550686705451	0.003958457412760288	0	1
118.55493106968844	45.27900435082052	0.022961151706438386	0.005655634678826096	0	1
118.55576000062838	45.27901106301696	0.005007282669569265	0.005137046557130096	0	1
118.5554023551333	45.278520851998564	0.01177413508665236	0.010836801740787272	0	1
118.55467795761392	45.28000696509694	0.11537735890047157	0.147220648741397	0	1
118.54851432680694	45.287309924728426	0.1578214838734785	0.0359506669643619	0	1
118.54043456869434	45.28325151279047	0.10770969313241754	0.10032087075878551	0	1
118.55668410703103	45.27970058668137	0.058649481529026375	0.027311326196733668	0	1
118.54252483621603	45.28227813712482	0.08535162056987108	0.016784094382693418	0	1
118.54507970069835	45.28198255215364	0.01844428653203903	0.004586522392250168	0	1
118.53967500950397	45.28156947354999	0.06473590526102324	0.00975537423984205	0	1
118.53799370850848	45.283050375417936	0.006262740132299455	0.015120151283298475	0	1
118.53905261838962	45.28307211418453	0.07475059896740352	0.00771207653265042	0	1
118.54246902686866	45.283512097439946	0.10764465533454061	0.019643402539020097	0	1
118.54922826765839	45.281215223342514	0.03477586362249522	0.024478627222594453	0	1
118.54896237612425	45.27894144816494	0.008954436205886101	0.017551294603248446	0	1
118.5506202347666	45.27848687459644	0.02960610166230476	0.005146601625269858	0	1
118.54415849006853	45.27810636058523	0.009322390155127218	0.0014082046134104651	0	1
118.54852512080313	45.27880335450126	0.025936837578573388	0.005692132176287247	0	1
118.54736506129836	45.27881007888618	0.050778048041804705	0.0056014525602300766	0	1
118.54554546494404	45.27847466126502	0.0049319932125689745	0.005668547853488379	0	1
118.547674149313	45.2784548309922	0.01120879135950826	0.008285427723656336	0	1
118.54761427156527	45.28000390265998	0.0006486158344718481	0.00910362355898519	0	1
118.54752649840444	45.28052717985917	0.011353522353043245	0.006560476374464793	0	1
118.54883193683763	45.28070751375114	0.04714726091079364	0.018648286115873117	0	1
118.55315918166545	45.282755090601434	0.03664090822390626	0.0017087789526409628	0	1
118.55645361215728	45.28106295686108	0.03226078580400382	0.00637375853517142	0	1
118.55800378386964	45.28179794328221	0.0039079556944318595	0.0022261539368128767	0	1
118.55583842177187	45.28141339801381	0.00016141313624965135	0.008817731008343056	0	1
118.55797823701256	45.2831935255689	0.05763880871049746	0.017516526949100466	0	1
118.55943854176392	45.28250748028705	0.04323354301690359	0.012702036736234663	0	1
118.561962640337	45.282022905863286	0.023088417456348466	0.0012112964396123569	0	1
118.56152665823868	45.28239793063705	0.037084252614898165	0.017988287828670717	0	1
118.55977874870051	45.280963575593056	0.06379953090142736	0.004946374147974089	0	1
118.54354858842596	45.281004091865896	0.06657546708199708	0.0010278357399890988	0	1
118.54045721664397	45.281261874081515	0.05897421642768821	0.04850782356444275	0	1
118.539632110713	45.28422549642881	0.0008985085778615227	0.038644655235033035	0	1
118.54053483880001	45.28460038584727	0.030374334665549653	0.020535890840984176	0	1
118.54226890670532	45.286008217112716	0.05474535488644776	0.04247647801942281	0	1
118.54373908442152	45.28708653410575	0.0667782371719892	0.019845309411827012	0	1
118.5462669197648	45.2871963557872	0.06615258172515434	0.011314681814944803	0	1
118.54978609191701	45.28812080917045	0.02942565600926942	0.012638377445319236	0	1
118.54898938145878	45.28836565846844	0.018368246249981075	0.0024189486537375122	0	1
118.54860868733239	45.287965754561746	0.011905541890828987	0.004139502084746231	0	1
118.5482169499009	45.288097087573185	0.0008672800782455471	0.00035567147537954525	0	1
118.54849518638855	45.28801230128773	0.005883055892181266	0.004179885407272034	0	1
118.54934826154897	45.288900879537	0.019347268185485038	0.0014680709708499089	0	1
118.55091030587614	45.28819556058702	0.03583560877270785	0.018471881122223928	0	1
118.55153638382063	45.28777298647568	0.030320263566362207	0.004275922254790825	0	1
118.54910534058604	45.28794101493519	0.01307519977920126	0.006207013140375668	0	1
118.54979908202597	45.28859771231164	0.03482559751294793	0.01659031994910734	0	1
118.5424909148504	45.28479001546726	0.017840195190808976	0.01834858875367247	0	1
118.55316053160382	45.285140471218675	0.08231118565795975	0.0034577634762790336	0	1
118.55800410401136	45.284138330784884	0.04030758082480515	0.017983745384877778	0	1
118.55788458007649	45.28303277625957	0.004207788127017122	0.021223597772855488	0	1
118.55826178895626	45.282838597657275	0.006508223482410211	0.0034388798175995533	0	1
118.5582867882877	45.28282025348684	0.0031590357554784126	0.0029979373146133913	0	1
118.55845815461882	45.28302494944075	0.019922190426314372	0.004526422648015679	0	1
118.55634796071541	45.283260764938944	0.010722283012123083	0.006094925344939846	0	1
118.55951279837589	45.28242545258382	0.02179007170651844	0.011698315713044109	0	1
118.55779307827099	45.282484932640855	0.0017778331187230066	6.52762841226419e-05	0	1
118.55969148838265	45.28243201350314	0.00604332237865187	0.010057268247349583	0	1
118.55645720185919	45.28026177349478	0.021597279172393635	0.018546467805266316	0	1
118.55610072474745	45.279348477765836	0.106716235152303	0.02341132020570979	0	1
118.55321196114821	45.27954983524732	0.001350283298678428	0.00011746161345924395	0	1
118.55592179870754	45.27933291292744	0.015839543267425406	0.0013507244338703634	0	1
118.5562267014183	45.279292751865825	0.005957255019126437	0.002523614895815236	0	1
118.55660241509348	45.27904458992559	0.02803319325996301	0.0011801767869594696	0	1
118.55812426827006	45.279212865699115	0.013543081791371038	0.015211476316115661	0	1
118.55741797947896	45.27996062502935	0.02720819063018134	0.009426616286778615	0	1
118.55563607923693	45.28007492975854	0.006004300051755605	0.00192847153642817	0	1
118.55797409774975	45.27978200999564	0.018759711389711144	0.008228182953387342	0	1
118.55681043716993	45.28059001401142	0.0004944069390116065	0.01853885588166613	0	1
118.55800555686328	45.27860238259589	0.013594208781876895	0.015232083549585147	0	1
118.55856708082872	45.278621724175146	0.002219607542776316	0.0017128403945415888	0	1
118.55829210819705	45.27882351029083	0.040731260254681566	0.012927741190615146	0	1
118.55589999790725	45.27946823266831	0.036966887874747945	0.008763591459574938	0	1
118.55583454949114	45.27940611385106	0.0028120782908298237	0.003390044725674069	0	1
118.55608458272626	45.2796907552041	0.012170673836059498	0.002434896582817052	0	1
118.55701400949259	45.2796420796789	0.01604406623550858	0.008566977989232782	0	1
118.55407907444682	45.27861988295545	4.75265405666325e-05	0.011542691501221263	0	1
118.55701067360471	45.28045226119537	0.02064263149142552	0.04136078298489812	0	1
118.5546725501022	45.27980900546626	0.018796124262921363	0.010131519341712508	0	1
118.55606598039925	45.27994305103326	0.0404309507660572	0.022507089832341457	0	1
118.54021282487022	45.271759569858624	0.03515096972404226	0.018442697965324207	0	1
118.5413988867722	45.272247650880246	0.021550223650341573	0.012135045616740755	0	1
118.54286673491276	45.273254000726325	0.0014316789597671159	0.0046117366546289985	0	1
118.54107055983636	45.27330526044725	0.017226030339895875	0.00047175886031296504	0	1
118.53780176521192	45.27311528946863	0.0032281225899282073	0.006030031224032626	0	1
118.54148314618458	45.27253456215651	0.04018099851239241	0.06090710328416939	0	1
118.54031227399898	45.26930981365543	0.010595384287618756	0.025497358002466695	0	1
118.54082485495879	45.2741187130092	0.00907139894950709	0.05366272525312323	0	1
118.54292356690058	45.2847571657468	0.008378665523529845	0.03688276381105664	0	1
118.5432569302003	45.28482467286064	0.07232755483351663	0.015467211776091656	0	1
118.54746212096639	45.28378659820785	0.109900812382301	0.04153006137217952	0	1
118.55316448843656	45.281080737827935	0.0626082616008653	0.02357653034664989	0	1
118.55309122976692	45.28166683236438	0.028579904899668204	0.020029764209584907	0	1
118.55480240278636	45.282228643614786	0.012628925578197354	0.008432802457050867	0	1
118.55462374988583	45.28269015294254	0.006637560221740635	0.007258063030201403	0	1
118.55396049464784	45.28314925632954	0.01111270014594105	0.011854118878598758	0	1
118.55539863846701	45.28351674065195	0.01830025913217845	0.014051423364642183	0	1
118.55625278510674	45.28490933762019	0.0007980561911702599	0.004512711831715732	0	1
118.55609437587391	45.279582603604176	0.0019635025188736847	0.006548537139658439	0	1
118.55465341412999	45.27957522669308	0.003983102139667425	0.00577331705049264	0	1
118.55634662573242	45.279948227772984	0.0009164870465572402	0.005436692085636206	0	1
118.55449980173611	45.28048647065356	0.01193419974055875	0.0035417566026089706	0	1
118.55399415627956	45.28064637883449	0.004507620589081058	0.004673855717319868	0	1
118.5560744488365	45.278853752635825	0.005166727172682413	0.005403260079600756	0	1
118.55596510769412	45.278585197211925	0.017378753499281842	0.005674775422112874	0	1
118.55388820164629	45.27956763938393	0.03967295966825385	0.0020664371439360492	0	1
118.55222196394942	45.278780165556455	0.09831836842128965	0.021043235542445086	0	1
118.54486257542521	45.281499408406724	0.020745178159302522	0.0014801103765139211	0	1
118.55409255666405	45.278646704003805	0.11406845505723125	0.032318730683289235	0	1
118.55627512435369	45.27826591940186	0.01046036205850954	0.008553071791331385	0	1
118.55267078425305	45.27980923752168	0.010608405034104531	0.013616268439165455	0	1
118.55425496578304	45.28085886540073	0.015225157937397236	0.014625462598195024	0	1
118.55076977103299	45.28163537278169	0.012724561162726146	0.01012138949609128	0	1
118.55471114130073	45.281221717214166	0.0038110778814674207	0.0020562672704223343	0	1
118.54969569495366	45.28105585497687	0.012328510480044477	0.005563448944807471	0	1
118.55052857083527	45.27933426152515	0.024933548314112312	0.04834694405678455	0	1
118.54668073029151	45.275209742501524	0.07772821889726465	0.06899601506616285	0	1
118.54365661900256	45.27323432383315	0.06184923617369642	0.02145668286387826	0	1
118.542909782362	45.27390152854731	0.023305122210980724	0.009414527152842906	0	1
118.54218117171538	45.2738303575472	0.015527060169810097	0.003614755577111885	0	1
118.54188359895538	45.274140427743404	0.016991094154632506	0.002780358332517745	0	1
118.54392004029117	45.27354581567545	0.00545427630778275	0.004001346570180808	0	1
118.54332112801906	45.27308583284137	0.007705569965250514	0.00286601853135862	0	1
118.54216856423807	45.27289436966327	0.062039914766613254	0.08365620099306563	0	1
118.5488662556009	45.28056302408613	0.0758363344742878	0.09416258665021962	0	1
118.54859417685807	45.28087276563014	0.07893252436369169	0.027573064370054665	0	1
118.53811722443305	45.28431792399204	0.03347377820244342	0.019757934017346695	0	1
118.54238211309926	45.28453944302508	0.0607598941033307	0.02038024119381023	0	1
118.54507970069835	45.28198255215364	0.029761294598763467	0.0394335353513162	0	1
118.54458534173841	45.281620178403024	0.05035542479302056	0.01849420242246906	0	1
118.54991482858698	45.28020673883704	0.02150318950914579	0.01362736078947215	0	1
118.54651568306065	45.28039685022495	0.05279931856730013	0.00024252836313897548	0	1
118.53998116479173	45.2801611095508	0.025066367229796563	0.0019078370748009269	0	1
118.54176961708936	45.280758080096696	0.006806554329449587	0.00257075002732283	0	1
118.54176073842116	45.27948898695615	0.007724762657175338	0.003936673591369391	0	1
118.53932612016564	45.279512831506274	0.027713868954497057	0.033116607490401115	0	1
118.53859886311214	45.28326726070473	0.040346229743207916	0.056685037590292815	0	1
118.54320984824072	45.284969333224716	0.02640213498190914	0.007793145532359387	0	1
118.54345632790611	45.28183347778969	0.024215606110958944	0.006134973179355835	0	1
118.54772944896527	45.28611436461891	0.04229092331697158	0.030852264486925587	0	1
118.54768415151011	45.28491777867045	0.04399223149663265	0.01539769254773962	0	1
118.55030431427477	45.28701559156373	0.0264560657029863	0.005477878307745402	0	1
118.55359284922422	45.283694349329195	0.02069516339722621	0.006577305559458431	0	1
118.55708032467429	45.28486205017745	0.01893976727131569	0.007005234169464272	0	1
118.55676166168638	45.28486639505809	0.002614309683114177	0.0039716301786536035	0	1
118.55682323346005	45.28525262028922	0.00799556828721929	0.001972120174552698	0	1
118.55753427344997	45.28467582908562	0.011753763389712023	0.005766082296054876	0	1
118.55757817768257	45.284882264823345	0.05525049654621303	0.02128098056971145	0	1
118.55511153917642	45.2856090000836	0.32669507372198775	0.0708963875490134	0	1
118.54784266448566	45.286994977172306	0.043929650506608214	0.04133704726881254	0	1
118.55723729496444	45.283608700366266	0.18761528062702937	0.07621939906318186	0	1
118.56017649303408	45.28198431387789	0.023037650283539057	0.05536833023435197	0	1
118.55893609129635	45.279525839694784	0.04244016094451747	0.032036598803223536	0	1
118.55690860064135	45.279517495770044	0.01735623879821436	0.004664037473901484	0	1
118.55629013269156	45.27881480718189	0.00824958395255968	0.0033797233129103915	0	1
118.55863598102518	45.278809815505554	0.017557898831871033	0.009223909209715508	0	1
118.55852806247667	45.27999048664976	0.04075244402548138	0.007420222400854308	0	1
118.55606042656277	45.27834085744982	0.052803869210728036	0.03131792558649898	0	1
118.55514544661503	45.27798426033669	0.006076728100151308	0.01662922311914018	0	1
118.55646373900677	45.2772371759114	0.17146552185447875	0.03235787033647712	0	1
118.56651018140354	45.275839580690786	0.00541176788493394	0.003311043744135839	0	1
118.55593706575621	45.27755940668858	0.10467662074347606	0.016423135957515662	0	1
118.55626548053138	45.27744691300695	0.03690280294827148	0.0017252949896614292	0	1
118.55349225506089	45.27767370748165	0.006502085906183931	0.021660583507678122	0	1
118.55692479204227	45.279643296174626	0.011572498544518094	0.019662076348965916	0	1
118.55501646884419	45.28026339955757	0.018326393042868636	0.009719088771089072	0	1
118.55516527504622	45.28057642588754	0.004755705737145985	0.0020002986043746226	0	1
118.5555969027294	45.28050753600223	0.04275968559879018	0.004295204904801324	0	1
118.54397549292187	45.281700438059076	0.03782644465756232	0.00021762628552224127	0	1
118.54408518082677	45.280573766209706	0.010955108305963844	0.012073504868538903	0	1
118.54611721659569	45.27934006785728	0.03758906246582144	0.008909092921403506	0	1
118.54049204234566	45.27972214601735	0.005099602799890027	0.005043837801234315	0	1
118.54144827525225	45.2839579535562	0.0008819276295645896	0.004787644412472448	0	1
118.54129921778934	45.28410398968942	0.0002943242558275688	0.003977730023755199	0	1
118.54147627726195	45.28357951232174	0.006722877656926569	0.013199254056423764	0	1
118.54065751911699	45.285363858489106	0.0038704742330596727	0.04080029630288309	0	1
118.54172615507844	45.28621357945105	0.013766616791717189	0.0050071876703606695	0	1
118.54228019023823	45.28595405569981	0.009079327205795731	0.003296563190467936	0	1
118.54303938896548	45.28573676455118	0.0077849963755963125	0.004211209330638038	0	1
118.54138725115395	45.28547102998959	0.030859757723209733	0.0174567853358223	0	1
118.55593568171801	45.27844157395934	0.028477151401047666	0.015544880914074757	0	1
118.55351168313446	45.27885264149161	0.07073026889737934	0.00499644224098249	0	1
118.54920357472436	45.277966012586845	0.10475232049214192	0.03883247395890521	0	1
118.54329833188648	45.27506647528062	0.045307650776419094	0.030874866367190525	0	1
118.54478698492667	45.27495633061337	0.05697038030554764	0.027109873395758044	0	1
118.53965621547354	45.27333334107443	0.025733099656773263	0.012701912926076168	0	1
118.54141440488566	45.27329161790528	0.002211454750044465	0.006221718113699858	0	1
118.53936644855764	45.27251810934999	0.014219154751354412	0.000891715880124019	0	1
118.5395243948361	45.27317309103049	1.8863038604320152e-05	0.005035253240587256	0	1
118.5393571409685	45.27500265435649	0.0021002396472498616	0.0007427611442310532	0	1
118.54055414233515	45.27353726681951	0.006132851216690756	0.004217906697401761	0	1
118.54256118775815	45.2727990511815	0.0005255671506965539	0.0035937354958678605	0	1
118.54020987482876	45.27589130731872	0.0013898248280754877	0.010925944027610011	0	1
118.54358194460313	45.28082361077258	0.012909979268229043	0.007205205501018806	0	1
118.54887066352065	45.28072499148114	0.007263276620665502	0.000719119528286474	0	1
118.54768925489935	45.28041695587053	0.001792572838425299	0.001094156470464394	0	1
118.54767915828067	45.28145226634549	0.003305990824147741	0.0002697477893403316	0	1
118.54901234548709	45.280309000107756	0.013347479179250839	0.007537525422342924	0	1
118.55034131300297	45.2799489069	0.00561009037552799	0.0032820695308856903	0	1
118.55107248287479	45.28151424168089	0.0006965238331603832	0.000791002061713823	0	1
118.55004448937147	45.2802859924286	0.0121279159897913	0.01398181260267328	0	1
118.54713673157778	45.27697686385507	0.020288461312900657	0.015372448193804447	0	1
118.54530591634723	45.27669560342846	0.014369139258950916	0.02074663945452528	0	1
118.54616753313476	45.278376224686276	0.003268389244138046	0.004582337609577477	0	1
118.54640602348292	45.278237972444465	0.005593110050385004	0.005206453323431153	0	1
118.54939861687977	45.28138394070669	0.0073558192492722135	0.005699017457440195	0	1
118.5489067077949	45.2801754104193	0.004424353569116741	0.014109785671486628	0	1
118.5489657823701	45.28000358037445	0.006036183925188961	0.0003847771757587468	0	1
118.54693384144079	45.28030117099142	0.0016574510465609013	0.002638664237002944	0	1
118.55007783257528	45.27823319499127	0.009492916037734167	0.001270672969503083	0	1
118.55172320744015	45.27966009106485	0.019714502155106194	0.0026735697910416903	0	1
118.55387859144577	45.27874863251129	0.024170613577119325	0.0002602440311464945	0	1
118.55489705070896	45.27962591842112	0.021876765196854806	0.00011509876095812548	0	1
118.55603301528235	45.27873729758531	0.046079095417409975	0.011309815538264704	0	1
118.55959573606867	45.27847265653068	0.011400605670352747	0.0024822631384112904	0	1
118.55720020929088	45.27899143168542	0.033395141716120715	0.016685813105118123	0	1
118.55622483046385	45.28015692250551	0.031654579825872844	0.013748934836070486	0	1
118.55401227655662	45.28037608691276	0.02559559566364269	0.010696992262719458	0	1
118.55453526519409	45.27945081404625	0.0836768237390382	0.00977282792706349	0	1
118.55724052841647	45.279999051211334	0.06329426326155049	0.018181796200521752	0	1
118.55042366985262	45.280631903527436	0.03526124069946482	0.0025639899947269506	0	1
118.54825666951106	45.28065230458219	0.004746996267055738	0.0023695299213237027	0	1
118.55183253087472	45.279928650742086	0.006994046415955089	0.0033021202272423265	0	1
118.54941481365708	45.28010550649376	0.08913357350893528	0.0675244106258432	0	1
118.5432409457242	45.27341997280186	0.10336204740156535	0.13368064896907678	0	1
118.54294021500785	45.27173175064234	0.003313172284841429	0.021140969705311752	0	1
118.54293265504309	45.27145280557078	0.005622092772568015	0.008529879682303995	0	1
118.54347898015824	45.27091433227238	0.10612570192463226	0.1292951834676817	0	1
118.5500133618755	45.280079380211745	0.036512328817443894	0.06729593318329377	0	1
118.54845816643908	45.28009147868059	0.0012563160018335218	0.003403266914737002	0	1
118.54979962483411	45.28065837801195	0.0061159479027554885	0.0021620826997315284	0	1
118.54897312925249	45.280273526043906	0.06112544528895044	0.009720527160917555	0	1
118.55178008926147	45.280343432931936	0.00407617773518781	0.0006969311656278862	0	1
118.55024130966946	45.28049035526816	0.005382342108350737	0.0012666410627063544	0	1
118.54979104473533	45.28081152013666	0.0970971126924235	0.02914219522265315	0	1
118.53990823493673	45.28359166768375	0.0024255754965806973	0.0013720993148976215	0	1
118.55002414254055	45.28094337888082	0.10227464942877988	0.03473315112871719	0	1
118.54945966444689	45.28034793869984	0.00438435838005328	0.014270889003390833	0	1
118.55029351751942	45.28006657546045	0.0016310358277464184	0.007347439041743835	0	1
118.54935744743156	45.28080840270459	0.015139773639281463	0.000506435174720135	0	1
118.54933638102995	45.28003455862871	0.011358913204882738	0.005036466312112672	0	1
118.54860889505136	45.28047649957462	0.015859104209546088	0.007390057778711836	0	1
118.54772477886017	45.28078553630018	0.003690093175949735	0.00270718035887542	0	1
118.54823387088189	45.28075163031449	0.03468153667591902	0.015609155520233507	0	1
118.55005503130943	45.279736757140775	0.008906425558131901	0.00343387757376896	0	1
118.55000037132709	45.28007055503651	0.0017756075918948914	0.0022692398350821056	0	1
118.5497346761877	45.28014617339182	0.0016517888541208144	0.0023788347775613003	0	1
118.5495586829875	45.28070665545603	0.0005289714011193474	0.0017486050184215536	0	1
118.54990281503726	45.280701984982976	0.004587298240833339	0.0014522187261384251	0	1
118.54896453611934	45.28089474682544	4.3396320695038554e-05	0.006474642798884584	0	1
118.54989865246218	45.28008093724571	0.013415636216860635	0.008830515750723565	0	1
118.54981629486275	45.280334097380425	0.001642231446249665	0.005351947035874809	0	1
118.54979325404796	45.28042442520647	0.0021073233993579433	0.0011263494259235005	0	1
118.55009277569275	45.280186320335744	0.002562524494089065	0.000516281751984234	0	1
118.54936210930182	45.28051128961124	0.01141354817490476	0.002887784352273953	0	1
118.54888978771511	45.280490692806474	4.422935904567627e-05	0.0016246906892813516	0	1
118.54935598530477	45.2802863349384	0.00025854829006261715	0.00022431980300153764	0	1
118.54902680538143	45.28037181452687	0.00792700573892877	0.000987879205288182	0	1
118.54570900777446	45.28074082852438	0.002345123445152755	0.0010559791941983508	0	1
118.54880007884675	45.28047390659537	0.04415396005615559	0.006449082392332667	0	1
118.5499888511227	45.28011571896809	0.0038490594808470546	0.003006369408235762	0	1
118.5485395360105	45.280270405450125	0.005566065515240138	0.002242419269768433	0	1
118.54846280294039	45.28073052305928	0.0016904050598809178	0.0006657627931640432	0	1
118.54900351839133	45.28045314402159	0.018460320174633765	1.0418321495633171e-05	0	1
118.54718774862593	45.28072980346582	0.001849652348892551	0.0008640407554459241	0	1
118.54825448317612	45.28010324207727	0.0009711105617488968	0.0003481286916825653	0	1
118.54757919358227	45.28058947627149	0.01246149468599421	0.007834491343718605	0	1
118.5470351259211	45.279336637099284	0.006209995520337226	0.014684385131259884	0	1
118.54696601862459	45.27913954008363	0.027232866819426483	0.018731277075344246	0	1
118.54883739704721	45.27809700118244	0.010205034429513633	0.012690193438893467	0	1
118.54763199917146	45.278311378059804	0.013262549182086428	0.008204762803096706	0	1
118.54795968154234	45.27863999238475	0.05426116213289381	0.006739383327699373	0	1
118.55129082933408	45.27876581467759	0.042808304414985364	0.001537695739834056	0	1
118.55232441626049	45.27879677584238	0.000775436132331867	0.0051253358280047906	0	1
118.55116118416711	45.279622719574675	0.001371753357980504	0.006902116220163251	0	1
118.55214503207387	45.27969936558049	0.04484639604479123	0.025619053802859348	0	1
118.55330798114578	45.27839633546913	0.00679409283911726	0.007581142432225181	0	1
118.5525533570535	45.279243738920314	0.011436530785816195	0.007651752935593379	0	1
118.55245653142877	45.27896600847519	0.03983771011524339	0.0035977011156557008	0	1
118.55513523904607	45.27901057191101	0.007270535482603563	0.003756852007077685	0	1
118.55327126763495	45.2793870013111	0.01427069270732106	0.0025002243384090327	0	1
118.55184869851557	45.279586373576144	0.002425953906794102	0.0052801170892047555	0	1
118.55282595953582	45.280356219603995	0.02939998439647722	0.0033622945129091865	0	1
118.55367767154488	45.27979554191779	0.015047362448096674	0.016523086916831235	0	1
118.55426192933425	45.27877942141952	0.009464285488834219	0.004501827910843636	0	1
118.55246340371666	45.27921795739683	0.009019285364526132	0.0030096223745781766	0	1
118.55339012521091	45.27907033151825	0.012885685446637499	0.005259721914666758	0	1
118.55432010213266	45.279975830727516	0.008144790150985551	0.005062703264906667	0	1
118.55492061272818	45.28002166408876	0.0007045998206945676	0.001302429293022232	0	1
118.55444095509391	45.280199223399855	0.0019421268543141808	0.0005793626103028328	0	1
118.55466767012668	45.28009712027512	0.013094055954097029	0.0023547077854709263	0	1
118.55532506575193	45.28035821326953	0.00227041561699072	0.0002640749330995524	0	1
118.55383626663189	45.28000041867537	0.00279428919994134	0.00033197472464190363	0	1
118.55404145312215	45.28051071249879	0.0029781390209713196	0.006085259930093831	0	1
118.55430889729452	45.28096614942628	0.00033186400669731243	0.005057123052425024	0	1
118.5540632897738	45.28084347119564	0.0006183339361215625	0.005280288969799829	0	1
118.55422575611347	45.2802561617714	0.009687566079353454	0.0003952558583592399	0	1
118.55571899169242	45.280775918016886	0.003853917435559587	0.004532141459670478	0	1
118.55370690320912	45.28086632397611	0.011739220363992097	0.005465542484254314	0	1
118.55344604384554	45.279717679681085	0.007108533495695495	0.0042360821928403075	0	1
118.55543825762733	45.279834583797225	0.004577434666565198	0.0004650454747076578	0	1
118.55485246064684	45.27986056490319	0.004938330017677935	0.00014178037628391512	0	1
118.55416224253406	45.2797979491658	0.006769301668593924	0.004312187155724398	0	1
118.55418825676712	45.28028367670691	0.011326661096734187	0.005125055092028716	0	1
118.55488012631437	45.279473123174064	0.026002189906881887	0.01275637058032248	0	1
118.55584901663647	45.27946892731794	0.0005719442134005723	0.0064278591220340775	0	1
118.55491692520506	45.279886691629976	0.006888605152083418	0.004012353407041175	0	1
118.55512109773005	45.279892912702465	0.009729826050999648	0.004999944671008157	0	1
118.55387330406283	45.28042298569539	0.0013896518874223522	0.010554622987989072	0	1
118.55520154467781	45.28050391982724	0.024725369822455903	0.008436691753239797	0	1
118.55277426137422	45.28079799664382	0.00906120508234049	0.008432520126269502	0	1
118.55576107409165	45.27998321170944	0.02260788063870975	0.005878798026231963	0	1
118.55500249408998	45.280218582310354	0.00610444474911394	0.005118601499049884	0	1
118.5550955675251	45.279425181774016	0.010268376612323962	0.003540526951739777	0	1
118.55397278128329	45.279863538267634	0.0019990213077830353	0.0022988779733746473	0	1
118.55427968696854	45.28036344583007	0.0024009359074579537	0.0015787733335607059	0	1
118.55519322502377	45.28066606032855	0.0037233206961885864	0.003273561681058145	0	1
118.55520724062038	45.281178955516054	0.0014100140710599442	0.0031901986194278194	0	1
118.55540936608072	45.28017703478218	0.006957012888386542	0.003198368594923759	0	1
118.55416132330274	45.280698112781494	0.016205583016786686	0.004996737281685636	0	1
118.55305761187333	45.280902161296495	0.004805365573854332	5.722153629024144e-05	0	1
118.5520440792309	45.280672900972604	0.004545826192681172	0.001125222855443913	0	1
118.55505863910508	45.28040684944776	0.01898460824918519	0.001601716708709893	0	1
118.55573316830588	45.28036165538177	0.0006945939059291567	0.0018543953291568131	0	1
118.5551961756444	45.280774038266884	0.020259727744511704	0.0041346333813525316	0	1
118.55365370985018	45.28078603415203	0.004214756743570908	0.006433924321609776	0	1
118.55562456351981	45.280120094198836	0.007129862743800993	0.0037571232901100946	0	1
118.55507404980737	45.28003757762141	0.0037503522658696234	0.004114969612637308	0	1
118.55499322921938	45.28081280818343	0.004833080291954098	0.0033620429547296165	0	1
118.55314710069497	45.28137802414746	0.002951020292766263	0.001158540309301983	0	1
118.55625632492509	45.281308686606614	0.01796595632533958	0.005967046057714006	0	1
118.5557753404458	45.280505104979675	0.012673151909251532	0.004440118191939034	0	1
118.55437676976543	45.28065017267757	0.0038603600102158093	0.0003169252840324492	0	1
118.55538096606716	45.28053748206669	0.024174917720127222	0.0003705505060230834	0	1
118.55686412704965	45.28068829861913	0.012714203083534638	0.0011151325474988807	0	1
118.55715752166402	45.28069329953755	0.004546385174389081	0.0018055555060106675	0	1
118.55642585551884	45.28051424306835	0.0021723952024624146	0.0008502667460437815	0	1
118.55737198051841	45.280609361204384	0.002954407166494975	0.0009818379410342938	0	1
118.55546555501344	45.28083337967271	0.004219898624874607	0.00019042715438087116	0	1
118.55614643755978	45.28055405735021	0.00596007000606499	0.005155477199910539	0	1
118.55637482329357	45.28004686007109	0.0035254014794066572	0.00207114736769636	0	1
118.55664838422241	45.280259167387996	0.0077111257953779745	0.0003802871600596053	0	1
118.55708979887731	45.28008212029657	0.009953079577159199	0.008377075670927317	0	1
118.5556695983768	45.27943536576652	0.0040817487535859225	0.0005074447683617042	0	1
118.55668317506648	45.28013267194439	0.007051235953892976	0.012356965487858508	0	1
118.55635258109129	45.28063226144367	0.0006849334124190878	0.0005484035035137637	0	1
118.5565459281093	45.28024256103843	0.0007233637127573835	0.00044207461186827695	0	1
118.55622291091214	45.28055301514875	0.01472284470958345	0.007988574924705132	0	1
118.55520158515887	45.2809719978148	0.005045961561858216	0.0011880340016065377	0	1
118.55445198024239	45.280136062735544	0.0031021638507863665	0.0022709814795000755	0	1
118.55403064239175	45.28011479314555	0.00039419203370647985	0.004295029656096294	0	1
118.554524590415	45.2809272071982	0.010073429899830892	0.004705083279107061	0	1
118.551311219256	45.28138497742758	0.0067020553616621	0.0001314032901050311	0	1
118.5560283305765	45.280897724241996	0.019499785479705153	0.0012183652107046112	0	1
118.5540733638692	45.28121239599548	0.015756076072131524	0.001547374274066534	0	1
118.5538549374431	45.28068427943463	0.0018954737041601642	0.014603143483293295	0	1
118.55424190939097	45.27991388447695	0.029735023439981224	0.0004049112933037963	0	1
118.5560089425411	45.280654947660544	0.0008763682728270144	1.495822312486879e-05	0	1
118.55453529996134	45.279918892190885	0.001796868310705661	0.0019451987377860117	0	1
118.55537736129857	45.28133866556489	0.014897227786491595	0.0076236521810719845	0	1
118.55590599388998	45.280620344428065	0.0018531765664272168	0.0011259548638912805	0	1
118.55574108426326	45.28111767440375	0.005816954892970805	0.002983876343680098	0	1
118.55739315657792	45.28138320225409	0.0025872546657354826	0.006361124094784625	0	1
118.55510785368382	45.28267455952595	0.003983894261990149	0.0020376678109160994	0	1
118.55813025669427	45.281760211552466	0.009983886786745746	0.0023847282830594526	0	1
118.55794547398635	45.28199677205334	0.0038513697034730687	0.0013744418160799936	0	1
118.55684262826131	45.281300694420096	0.004032657155707901	0.0019222714515863357	0	1
118.55655021493705	45.281331685353805	0.0012500797059612472	0.000825672160010463	0	1
118.55721835221773	45.281052530395684	0.016723995212012642	0.0005983885865044505	0	1
118.55327013775612	45.281214323400334	0.018173696814272416	0.00043734500636386127	0	1
118.55291863728844	45.28094905894063	0.0029734255514444422	2.7971399527929915e-05	0	1
118.55444348121297	45.2812253611943	0.004531217904409362	0.0015119920734747094	0	1
118.55473298224955	45.28155447568677	0.02729295539126632	0.004625704742796852	0	1
118.5583761231553	45.28189187899069	0.01037862049225027	0.005236690073588072	0	1
118.55625479937233	45.28078661982128	0.020856846310193935	0.008015543054635777	0	1
118.55523195357404	45.280683535875205	0.028823875916080904	0.005974268401173157	0	1
118.55327988713903	45.28017001557959	0.010567792332743157	0.01092867872519711	0	1
118.5531238903595	45.28286358870731	0.011109574021068915	0.01979173776280648	0	1
118.5554511422857	45.284038112807956	0.009241781941446673	0.0029333212140160428	0	1
118.55407570148165	45.28316569145914	0.001240142463714745	0.009270990452379023	0	1
118.55530691371717	45.282959896618344	0.006512856515114159	0.0019612118482606384	0	1
118.55216600169429	45.283740757997286	0.0029955935787672086	0.0039057796548678026	0	1
118.55614412221057	45.2818683093204	0.029587057632587975	0.03599751195328433	0	1
118.55501671469719	45.28027239772059	0.006095227069707687	0.018544905329619308	0	1
118.55674444112466	45.28004182159449	0.014705156642510424	0.00237274295578825	0	1
118.55654002187379	45.2800266052778	0.0005607180602346549	0.0053275887512378994	0	1
118.5568051612834	45.279464897008616	0.023705789089663754	0.002754570103325845	0	1
118.55390512341647	45.27972043481081	0.024235927393802325	0.0007777374692645604	0	1
118.55290705472139	45.27958998830317	0.015332205738316456	0.00032066682470252366	0	1
118.55155776271793	45.27967134071995	0.023828572333525054	0.008085180795565984	0	1
118.54936970315848	45.280790233392274	0.01087764516321553	0.0015387595981602247	0	1
118.5540217669003	45.279322780895775	0.006689898205098931	0.004672000063492455	0	1
118.54704322415867	45.279165498650194	0.026833381622223488	0.0008865277444528404	0	1
118.54668391036189	45.27908035101878	0.006270138718659256	0.0008356297915822053	0	1
118.54410008374552	45.27877326238232	0.0029530515617367478	0.0002402160683447205	0	1
118.54880845377747	45.27890752997057	0.004770624568470247	0.0003436545958764805	0	1
118.54579251051743	45.27865134747789	0.006027790377488711	0.0026097962110130123	0	1
118.54816335965127	45.278628229580065	0.05447499908697654	0.007618863978768343	0	1
118.55171830091811	45.2794801275015	0.02520027996682876	0.004412624513627458	0	1
118.55541448820892	45.279897918157616	0.00716403881022334	0.005271782737153082	0	1
118.55374808803421	45.28097378170442	0.0006130136434743078	0.00015360111961775744	0	1
118.55176853439313	45.27898436167459	5.8128293045912247e-05	0.00038372845657611037	0	1
118.55409378513092	45.278691694851176	0.03924454699123861	0.002105220526457228	0	1
118.55565021253604	45.27919258903686	0.0006741467179555517	0.012994308290372245	0	1
118.55402695696677	45.279979820632	0.03457049984971586	0.01376406420938542	0	1
118.55045357499863	45.281261603168815	0.012445077631723018	0.0015809033585870004	0	1
118.54458612107534	45.281179093919825	0.0023989505657106107	0.001670247644835569	0	1
118.54836111435719	45.279804746363084	0.004470504469606102	0.0008677455146632552	0	1
118.54311206163658	45.280892972191275	0.001835540141370912	0.00376469381581508	0	1
118.5490856754726	45.27831867112623	0.01078576804350909	0.001045394484777058	0	1
118.5477537169141	45.28044308667475	0.0028641089252473	0.00030922979118294224	0	1
118.54679742428786	45.2785657271756	0.005135046126740344	0.0002681876453101483	0	1
118.5515842559228	45.28064314393065	0.0032763676215018006	0.0043148099600671475	0	1
118.54796109177599	45.280098218229114	0.007216299198338939	0.0024337765326484864	0	1
118.54740204972241	45.27923264874115	0.002099779262360207	0.0054196483861204845	0	1
118.54680927885941	45.27712532430339	0.004909296764947338	0.006940911815431945	0	1
118.54876487050436	45.277305851621186	0.0044932082096167565	0.0030958501583978597	0	1
118.54773177943693	45.27776093329941	0.003153646565105727	0.006985964239808488	0	1
118.54794716148649	45.279117242288926	0.006726164812423423	0.003157953482877177	0	1
118.54599447832753	45.278576601104504	0.012784079413052681	0.007937299634983505	0	1
118.54312296127918	45.27612202289867	0.00031659917308560524	0.0074863134738775835	0	1
118.54588756911876	45.276048622770645	0.047075363973351415	0.001182962753259283	0	1
118.55080330691143	45.27631502327186	0.009326185504765777	0.008418827544725673	0	1
118.54257723957384	45.279036885607646	0.020961701165507496	0.008863095993778668	0	1
118.54330341985143	45.27948615038748	0.0006378490962976344	0.004925811363347478	0	1
118.54223863738108	45.27642201864541	0.00990412772632872	0.0013122042473755293	0	1
118.54852487598875	45.27879435630826	0.015363556196483663	0.004750279494715287	0	1
118.55609963778154	45.280707720805545	0.007666303805423636	0.003318742410311747	0	1
118.55626646289754	45.28214568876904	0.004741708311244451	0.0006653095942558492	0	1
118.55382603606338	45.281026730102894	0.0015185724211804704	0.005054675548539814	0	1
118.55757530528163	45.27778911446051	0.005826766619383904	0.00416746322242034	0	1
118.55729010708627	45.27854913154253	0.012888209141504285	0.008803142925184167	0	1
118.55395810050398	45.28025980455389	0.00939355272057912	0.002103260652211106	0	1
118.54890081908705	45.28042753259842	0.0068849586403724695	0.00017395419360004372	0	1
118.54816550940149	45.28011344993265	0.0037025996520313608	0.002244225538197975	0	1
118.54564693748685	45.27845528475319	0.0011637882596085987	0.0008727226000659318	0	1
118.54716331314172	45.2793619048656	0.001780357738952158	0.00038540687109612446	0	1
118.54717314915857	45.27878567479344	0.00022885420215374672	0.000782042358832568	0	1
118.54736009571599	45.28003435180827	0.0104370420692277	0.002051148655625149	0	1
118.5419099575839	45.2798200280375	0.0014168575893520133	0.0019512838914101396	0	1
118.54679051896507	45.27924993568392	0.12375972485809306	0.015416878638526263	0	1
118.55513863457398	45.28146793819517	0.04732499440717758	2.9209310697184998e-05	0	1
118.55650586706692	45.27924393930453	0.005099782551403901	0.013008528733841592	0	1
118.5561994403425	45.278762034133244	0.0009204478885722632	0.005664325124546657	0	1
118.55640764607273	45.27984837943857	0.0005816937305381711	0.009274809799156654	0	1
118.55613728636739	45.279753047560284	0.018028184057801815	0.0025738227685750876	0	1
118.55354999861773	45.280256356085616	0.008467747320232848	0.002881498975523827	0	1
118.55720549269184	45.280116548656046	0.09479276861520469	0.007637947254959488	0	1
118.54838758443894	45.27984039347811	0.10597212875679911	0.011649617353777895	0	1
118.54814169651927	45.281112940428315	0.010691470022852465	0.005903250338703674	0	1
118.55429066578266	45.28309975508762	0.008638918593392799	0.0031025355156744966	0	1
118.55338249648395	45.2829950935989	0.008881242185029274	0.003037324630623463	0	1
118.55283787218603	45.2835966006507	0.0064029405685039	0.006023230108501956	0	1
118.54804353254971	45.27797274363753	0.006176850646234449	0.004011276610622148	0	1
118.54634785521203	45.279381952315916	0.0006834777998728504	0.003821176746971991	0	1
118.54765617834141	45.280138357347106	0.029355933448222623	0.004465142417965945	0	1
118.5563984461467	45.280910683125555	0.09623970310684504	0.020429546121294807	0	1
118.55730035898975	45.28218560216392	0.0006260909826575251	0.0045576500765200844	0	1
118.55627084254353	45.28183957778765	0.005594828197462999	0.0020293154540835493	0	1
118.55880715811989	45.282732137402014	0.019669652326705655	0.0022341743215265903	0	1
118.5519490265343	45.282330470569576	0.03507944328168337	0.02772234463492017	0	1
118.55491053356016	45.27965273935997	0.027482749436081845	0.022470931715164313	0	1
118.55479266661845	45.28000540326501	0.006911128745980111	0.0016728417707431444	0	1
118.5559745018306	45.27939520536936	0.0010954424650205298	0.0017175432252190203	0	1
118.5552328154009	45.279315294397115	0.0065240257051514495	0.003185484607744938	0	1
118.55855377539314	45.27813582402969	0.020230952158422976	0.0124794267179476	0	1
118.55735180532997	45.27800819924268	0.005643304946543424	0.0018551853759020114	0	1
118.55794909526811	45.27793704091666	0.001891423523384997	0.0005005197271246761	0	1
118.55756699258423	45.27795125511332	0.0029752805953417805	0.0034786729310153286	0	1
118.55829155006464	45.27833743617102	0.04422049687236647	0.009744253240578862	0	1
118.54816306171935	45.280023468007464	0.0021506483896406494	0.002716363958108139	0	1
118.5578232463778	45.2789289244229	0.015213407063611763	0.009930812340992417	0	1
118.5428672747205	45.276566552231564	0.011048666668609654	0.002971397314742665	0	1
118.55059598204986	45.28087260454839	0.010895324924358483	0.008841674635187638	0	1
118.548016950046	45.280745569747886	0.03083264775760152	0.008363360366783212	0	1
118.54579194720274	45.279569509369644	0.008000715100822222	0.0006513848906139343	0	1
118.54915425169759	45.28083816411009	0.012209940106272407	0.0051477020065916245	0	1
118.54799791708174	45.27863947404811	0.012033039892165812	0.0029903757534111277	0	1
118.54661251268116	45.28020650703969	0.013151846436284797	0.010886079271132365	0	1
118.5503197440516	45.28056130248264	0.01388151239325524	0.0030402265995174123	0	1
118.54881870144582	45.280689690253155	0.011023578232197233	0.0001513123663280948	0	1
118.54801107606244	45.28052961313376	0.013631941524013905	0.005331012414401349	0	1
118.55098863389762	45.27984109969703	0.015140067728654411	0.0005513554957383676	0	1
118.54963197171347	45.28058864125313	0.007050207882098042	0.0005142179061221764	0	1
118.54916897524325	45.2799738193386	0.0027637868019923326	0.0010229065986169053	0	1
118.54824341758628	45.28110255975734	0.008734310176933813	0.002267753204293787	0	1
118.5456762992897	45.27906699018727	0.01687169992300626	0.014401483841632678	0	1
118.54560670832231	45.27885189586257	0.020175683908533394	0.0041015277755848565	0	1
118.54989866641807	45.27820862245439	0.0001653991382568159	0.0041498364305997204	0	1
118.54566737341824	45.27732981885656	0.020480784729393103	0.008044490369440016	0	1
118.54453761620731	45.27610289665529	0.008134380553002026	0.007459314036637478	0	1
118.54756333483753	45.27906843577222	0.009624607709516122	0.01151986528244613	0	1
118.54737090822483	45.279494114597135	0.01580001908764723	0.0019206273925480282	0	1
118.55514987200266	45.27814622732341	0.01678700239606303	0.0003428196724514439	0	1
118.55527154303252	45.27933276994649	0.02628886767214815	0.0027590523145180914	0	1
118.54109794645454	45.276671458680255	0.014737336503334949	0.006965687298789822	0	1
118.54583006840166	45.27487020237852	0.005544109868050977	0.005712225658680988	0	1
118.54347930796617	45.27421788639308	0.026727163787264554	0.0013942917810554486	0	1
118.53856562528428	45.27449123387243	0.005252460337399489	0.004544097190418064	0	1
118.5456204208981	45.276070242171784	0.0195088176782297	0.01132246659006872	0	1
118.54970574544308	45.28095670196936	0.005614116381656863	0.01886760078781472	0	1
118.54707964202802	45.28097430896855	0.007162445344037712	0.0011435745313560367	0	1
118.5564848567123	45.27987433154692	0.00858356040336963	0.0008397148655484624	0	1
118.55530715634586	45.28016942547563	0.010710040978610563	0.004516366172177385	0	1
118.55472016326026	45.28061849320111	0.00035865168423979685	0.0010795411194123908	0	1
118.55526547743364	45.28004397200214	0.13585462997593936	0.006845493258143404	0	1
118.54782554078898	45.28027108441826	0.037082304176312406	0.0006798433797549655	0	1
118.54736917158233	45.279899206152855	0.007521949548279392	0.0010431548679252106	0	1
118.54268060251745	45.27955757692015	0.007182538415523356	0.0010009840141279938	0	1
118.54324804651566	45.27932487155507	0.009105883488182738	0.005164484111079213	0	1
118.54113606256018	45.28043357671507	0.0058771671924813095	0.005134807949688577	0	1
118.54051874884314	45.27694031809131	0.0017827946459959972	0.00819313836865798	0	1
118.5421791935355	45.27563968952418	0.018290880740695268	0.004840938571329567	0	1
118.5468986080455	45.27525179871763	0.027782148044123132	0.021727343631387085	0	1
118.54854908443906	45.28062133487199	0.03042853495327944	0.035604467572141175	0	1
118.55175804507753	45.280937832188904	0.04240476762357182	0.012679837975055857	0	1
118.5528684340692	45.28191290316813	0.030306063169390343	0.004190352670679605	0	1
118.54660025618674	45.28022467606788	0.04754603146052222	0.011830340200424788	0	1
118.54679633039137	45.28040205042113	0.008756861281133734	0.0018063374945429351	0	1
118.54786965079805	45.28048652275109	0.010431247524978116	2.361148967723471e-05	0	1
118.5499837023851	45.280394835694345	0.01440958650901038	0.003028798908260677	0	1
118.55116584371198	45.279793685000826	0.010525119711967982	0.0033941201225511437	0	1
118.54738536608181	45.27955692925969	0.032622537041680125	0.008857456469435993	0	1
118.53973425428184	45.276689855104806	0.006059611403131692	0.0013865225880404025	0	1
118.54613090532914	45.27984396716587	0.004290347426174278	0.004124771733572947	0	1
118.54207030555192	45.27444395814359	0.004307703718171532	0.008204756937667968	0	1
118.54344199359122	45.274722475837805	0.006236168612971728	0.006006548943142139	0	1
118.5402638745898	45.27270404111123	0.0017607921927311656	0.0024185860996310446	0	1
118.54283971462169	45.275549753213184	0.0022142836068307185	0.004181417896141475	0	1
118.53980297145704	45.273574403246315	0.0011761572728693017	0.0003060722871013209	0	1
118.54418789665729	45.275900591633	0.013000242649379023	0.004298616623812168	0	1
118.55578130969253	45.27885774696631	0.0512592839961648	0.014933164918435748	0	1
118.55670541380915	45.27954727050608	0.0036225648729604504	0.003948218808930124	0	1
118.55451841112652	45.28023417500748	0.027821154492626836	0.006732218576019004	0	1
118.54222839785737	45.27604409324786	0.020456042986332617	0.003588493661224192	0	1
118.54032375833788	45.27774408337102	0.005201220221628696	0.004604255775991666	0	1
118.54763678268043	45.28083173653141	0.012318867647223045	0.003967961096468466	0	1
118.54914739366755	45.280586214865586	0.001763274367512139	0.0018757037578905954	0	1
118.5472691399748	45.28044065229789	0.010271576908749726	0.0019956679663900656	0	1
118.55659490322101	45.2820331938813	0.014506648049344796	0.0013606143496369889	0	1
118.5567414008851	45.28132907904363	0.004484510353626989	0.004919270497408267	0	1
118.55720147809144	45.28136781335382	0.0039377046809807685	0.010102361679304358	0	1
118.55620524301574	45.282704616609884	0.028568368829395785	0.010200593815788195	0	1
118.55130439539768	45.28347341992927	0.0002705386864636997	0.002847692948894725	0	1
118.55636365423821	45.28103717848059	0.005525656888085671	0.009213425277834551	0	1
118.55454839804354	45.27806440221716	0.0020013268210042194	0.01441738821939808	0	1
118.55595084055484	45.27806330381257	0.010968267462426285	0.009100507333400495	0	1
118.55607474214361	45.27933082881768	0.005275605458564698	0.007427290485892506	0	1
118.55520191560394	45.27911768196995	0.0005055380057829372	0.008522613702572195	0	1
118.5561456994581	45.28052706287697	0.03657534068793275	0.009017936472896025	0	1
118.54222498472787	45.27591811810937	0.036540343236084884	0.009839445500715464	0	1
118.54029632557945	45.276259203391035	0.004529426558098948	0.0010911031546130625	0	1
118.55602130096398	45.2792415419411	0.005258728851760729	0.0010254156753123139	0	1
118.5559210607438	45.27930591844552	0.03292928901896301	0.0062903245417718166	0	1
118.55130286314045	45.28014288254469	0.014346808424926695	0.002563956799877232	0	1
118.54948809531415	45.28045557103502	0.0017891407626803232	0.0021930968204391874	0	1
118.55050088079358	45.28112593819445	0.004752413522030555	0.0017589380788452526	0	1
118.54883169195848	45.28069851556247	0.006181255870551914	0.005062335731526381	0	1
118.54923588677967	45.28008993118699	0.006181255870551914	0.005062335731526381	0	1
118.57103629658312	45.28554403758706	0.025792200167389215	0.018998426440359845	1	0
118.56869269812812	45.28425303647466	0.025792200167389215	0.018998426440359845	1	0
118.56904488080819	45.2840771690816	0.013949424380351147	0.003788795561489973	1	0
118.57186940054225	45.28339021406144	0.0023247728534736933	0.002735511227794249	1	0
118.56950613899005	45.284619921864305	0.00415398631524493	0.007202090935322193	1	0
118.57220421183926	45.28397070259083	0.00998418267482333	0.004492197754527454	1	0
118.57121902536974	45.28384924041754	0.009522901023116337	0.00013105779369123214	1	0
118.57077663374689	45.28399034946468	0.0024972571932407885	0.002415967816853516	1	0
118.57145499120193	45.283620955618524	0.020142163525408527	0.007036635211341784	1	0
118.5724375565512	45.28457059040421	0.0010837999425484207	0.0022679009608173456	1	0
118.57153618949363	45.28379086675851	0.09991421114255707	0.03245911302345992	1	0
118.5652067650908	45.2822215243947	0.07845844978140717	0.020493836602936775	1	0
118.56587227400391	45.28231141669414	0.006072740360887422	0.007690720101694899	1	0
118.56564272712131	45.2827736411908	0.0009377964474835716	0.003953328596820293	1	0
118.5658037210836	45.28260040501457	0.0180640571359337	0.0044471553742602065	1	0
118.56428756155498	45.28310726678698	0.020929212410082092	0.004403143099474162	1	0
118.5719085630515	45.283884757825255	0.03302858938996619	0.008434057571152929	1	0
118.57545981220203	45.285960171100996	0.029680432035691318	0.013235346630333305	1	0
118.57543311435573	45.28545645523761	0.02052443584178535	0.002870274006029197	1	0
118.57393648857385	45.28574713936427	0.004384461848699064	0.0005775282799527264	1	0
118.57580425905122	45.285505343006506	0.011825733195849081	0.010689128327880831	1	0
118.57503509918774	45.28674015938593	0.01319269193290214	0.0008416465020548326	1	0
118.5745440931178	45.28558573708038	4.691416138728084e-05	0.013152821959185589	1	0
118.57503946595789	45.28551589471797	0.0290753115700396	0.016154060809844082	1	0
118.57683639068198	45.28685932323463	0.05493276982523952	0.030002373493562474	1	0
118.57883312304202	45.28758785863143	0.016997068778178488	0.005522549636973297	1	0
118.5780588198685	45.28725650500452	0.0167644724572592	0.003975757904571149	1	0
118.57761367531548	45.287298662001454	0.004460773363633402	0.0019741416696262577	1	0
118.57774388926903	45.2873958794064	0.020984286054510092	0.00041645671531505214	1	0
118.57612253194844	45.287328255415645	0.038114185595064486	0.0235842070945873	1	0
118.5750358763825	45.28907153732047	0.01013871247201927	0.004277345086543296	1	0
118.57541667478614	45.28762604418057	0.004311386388228204	0.017625824959278988	1	0
118.57534517524199	45.28780706063789	0.031164046879821904	0.02293616942027021	1	0
118.57294349602576	45.28580582977538	0.05587936314326758	0.026210761918602034	1	0
118.57092679399825	45.285734575692985	0.0024225901054015387	0.00033170430245532093	1	0
118.57276429703566	45.285781293608125	0.0012056649434215656	0.0015384648717420726	1	0
118.5710622866246	45.2855616830107	0.016466423387663246	0.004833148782022178	1	0
118.57097736076963	45.2852568003023	0.008898949081164665	0.044150936903129816	1	0
118.57141690974548	45.28732109784629	0.05608669967045448	0.03536680728480725	1	0
118.57536390155086	45.288022838300044	0.044193044333104836	0.003250974007464891	1	0
118.57615749761109	45.28766982982807	0.0020049675546881178	0.0013585863100308774	1	0
118.57520117838412	45.288133101164966	0.010055265014084077	0.0046069643779089444	1	0
118.57522567620224	45.28809675721697	0.018811373489138066	0.0009341314649750156	1	0
118.57695853689548	45.28804583460351	0.0021973051775621842	0.0011657211802201715	1	0
118.57552334513464	45.288254677465254	0.019673399059089318	0.0008421471554764856	1	0
118.58013756144943	45.28818191716236	0.024639991810233346	0.005667317605897303	1	0
118.57821846743884	45.28887456866499	0.028495381936747097	0.008328789005656003	1	0
118.57810099650241	45.288777175712596	0.0035360213198246597	0.001123024469567098	1	0
118.57846291259268	45.28895220334657	0.0051162429238391805	0.01766786227466986	1	0
118.57755401897143	45.29066604686838	0.010551830081780225	0.01404858106695212	1	0
118.580000103199	45.286905606056735	0.02942818985508382	0.033748822051636866	1	0
118.5808908814191	45.286839267935946	0.08287906082499616	0.02138542436178801	1	0
118.57296035577252	45.288722084002025	0.023032063980706514	0.003071345183694503	1	0
118.5756946174644	45.28753219412284	0.017431639505698402	0.0051371955109368594	1	0
118.57680560113108	45.28758887004427	0.009615745106729651	0.00042068542464519576	1	0
118.5769458182177	45.287586933710294	0.008591233418903837	0.005022236115059507	1	0
118.57563856798346	45.28827109059814	0.018995669725461455	0.0051294768008407965	1	0
118.57522443062717	45.288051766897986	0.014688481310628195	0.006305110726788749	1	0
118.57687357549206	45.28774095688823	0.021455058601201202	0.025934335037902843	1	0
118.57687368098185	45.29004533923235	0.02175516008091623	0.08321918164502004	1	0
118.57441741791892	45.29713640249595	0.072376153003958	0.16620361234736342	1	0
118.56900639315032	45.30811167189451	0.05064014603466935	0.10460638547499358	1	0
118.5690961513736	45.308128441481664	0.014817950967477208	0.012875686242922759	1	0
118.57172207902413	45.30575194487677	0.021157391849748842	0.10112348753925798	1	0
118.57236369897088	45.2925109300661	0.00541761675440123	0.17997486280225428	1	0
118.57217423331845	45.29073124282729	0.020311031515076516	0.11937100351690091	1	0
118.56998913627645	45.27855526604494	0.021484266960061834	0.09842648341176932	1	0
118.56975102284802	45.27962971976328	0.019602223736413404	0.01961509191585821	1	0
118.56861188403673	45.27993342240295	0.09159232734310434	0.065543939243674	1	0
118.57336708793153	45.28221739448462	0.009020989439076409	0.024761337402833154	1	0
118.56891535012146	45.28076639379318	0.08823158511589577	0.020713153698095402	1	0
118.5678614370203	45.28092489369386	0.005955731965656911	0.0031286575385484306	1	0
118.56935524048444	45.28053531114738	0.029891955412115145	0.006878913138397812	1	0
118.57035741529721	45.2803505044468	0.016233997702697515	0.002970601688257867	1	0
118.56797242856013	45.28078834699919	0.03134508047948257	0.008547984103144503	1	0
118.56775044495373	45.28106144028466	0.016033545344090586	0.0029591653902918905	1	0
118.56934249500978	45.28053548631659	0.0017065708106534744	0.006063075954631532	1	0
118.56789178314827	45.28156358423522	0.03265087990543318	0.02148303919201581	1	0
118.57186183690328	45.28219311762064	0.0733000080555059	0.003298748029961458	1	0
118.57325367873753	45.281804887653614	0.008529086801104533	0.003724004592193253	1	0
118.57247917220595	45.28192357416826	0.0025780751918805136	0.008069274239304943	1	0
118.57344143995375	45.281217202410765	0.009880560062816983	0.006617383017117485	1	0
118.57319274625368	45.281445666766764	0.013658634412601402	0.004541770939889685	1	0
118.57440164195296	45.28089791591369	0.014860890177521341	0.023725220907151196	1	0
118.57495361313082	45.28425686819205	0.003347235010616729	0.03373727953750022	1	0
118.57480833100675	45.2849969953775	0.002502407547245959	0.012380859449699739	1	0
118.57464336464311	45.28272188923748	0.0008225011576283513	0.018249327370962548	1	0
118.57494050694278	45.28792966228601	0.024351731976034588	0.04559750912557838	1	0
118.57730622653469	45.28770797686036	0.039047121056635214	0.015705724955186268	1	0
118.57765193902895	45.28683905674512	0.03423407456403544	0.044176415149036564	1	0
118.57541513625577	45.28526767168753	0.010263475380596706	0.0009488875543843592	1	0
118.57799535491519	45.28680730696755	0.04530048473548496	0.03486916207234881	1	0
118.57755196012074	45.28691245006248	0.024200042618605547	0.0038358528408014183	1	0
118.57612904762844	45.287103127938636	0.0026708573951785314	0.0006910438794207214	1	0
118.57732077070462	45.28685263330428	0.019113335832497958	0.0016981831104846763	1	0
118.57444994107556	45.28725231332489	0.00042462259572625694	0.00028823708942520997	1	0
118.57735975955136	45.28687909923383	0.03637968505197412	0.0036171821781414318	1	0
118.57760369597271	45.28693873980187	0.03407500980562916	0.008503037090467538	1	0
118.57483957182613	45.28750798385704	0.006839666977674921	0.019653742846743844	1	0
118.5781025128854	45.28837208726768	0.045572371213536376	0.011168001560671355	1	0
118.57817774801752	45.28832603997136	0.01593396343627813	0.00022029115610318638	1	0
118.57923701108206	45.28835640253737	0.007200106525360484	0.012000212720728648	1	0
118.57766582044357	45.2891792550958	0.022030512716336857	0.0005476819386026221	1	0
118.57760587192054	45.2883969529081	0.005678150293982087	0.009296649145212598	1	0
118.57809276056418	45.288480240046574	0.01618231547416437	0.0284743723456292	1	0
118.57883928800598	45.290567269568285	0.055059407639406144	0.0324652917489746	1	0
118.58453636304021	45.29227965313996	0.05279383337171871	0.014231449582344815	1	0
118.58503253259882	45.29223676091879	0.02517159303310439	0.017155603742266184	1	0
118.58751340734824	45.294308646394555	0.08988000286493991	0.02933195745557548	1	0
118.57460555346645	45.29563956130321	0.11115495809301347	0.020897607583827735	1	0
118.57562538458019	45.296543645525645	0.008649265862152086	0.00890539073877963	1	0
118.5755113910802	45.296572222875284	0.006374033670965429	0.0019023324050698076	1	0
118.5763843407694	45.29631713480617	0.0035642568789342943	0.0009458698496972716	1	0
118.57633434235098	45.29635383098569	0.006587372808342398	0.004518885499181211	1	0
118.57759345304837	45.29714657623955	0.017084793821615152	0.003680322203107462	1	0
118.57763022396234	45.29663298342479	0.007221720935978006	0.006756268402953549	1	0
118.57704351899909	45.29663208640066	0.00676358579364145	2.89543605709111e-05	1	0
118.57713276222722	45.29663085383157	0.0037798297751025353	0.0005391694361738329	1	0
118.57732299961266	45.29659222021255	0.029397200822409195	0.017565892997753654	1	0
118.58177458023708	45.29385719932723	0.03463981657304141	0.021305835248990868	1	0
118.58280267219635	45.293221850134515	0.00823154649699619	0.0018680427850002069	1	0
118.58240824468642	45.29371339739364	0.015181401266039346	0.01623882123417095	1	0
118.58162611359823	45.29448035878016	0.055190276331778615	0.0019503390524709735	1	0
118.5887021437993	45.293490980728095	0.06966766334810715	0.004312655521396477	1	0
118.58922755234614	45.2949509126241	0.03971156614555513	0.005488642231981342	1	0
118.58725386298197	45.293691151510295	0.011196073205918778	0.0032037992219037924	1	0
118.588777582164	45.294822151933374	0.00649557178613666	0.005868482114973561	1	0
118.58772485689218	45.29411667514845	0.0035373563478650213	0.007408124662697077	1	0
118.58838475874157	45.29399947968958	0.007536563149576039	0.002161406492091316	1	0
118.5868012510782	45.29438155551406	0.002820585951290828	0.0010449285600511726	1	0
118.58785460140616	45.29419588446173	0.014779595748676308	0.003501328953682865	1	0
118.58995950289373	45.29512975449817	0.007757218742694365	0.0092376411431004	1	0
118.58869889709412	45.295201309323744	0.031175656504958012	0.03127474437271805	1	0
118.58770269711934	45.29286577575303	0.011018994426825487	0.03183363742013965	1	0
118.58790817405405	45.292916927502475	0.017185561578686715	0.009215990487048666	1	0
118.58649644255213	45.293512646125315	0.01299288975950111	0.01930657770358658	1	0
118.58931855223744	45.2950126565122	0.011888328297009271	0.002481782450637865	1	0
118.58783055075362	45.293791151751925	0.01850740990843787	0.013874017505223206	1	0
118.58720833735968	45.29343074103625	0.004845028008873111	0.001084036588684369	1	0
118.5872728880298	45.29391592436328	0.02592493877359915	0.0221114505384494	1	0
118.58923333432729	45.29515786643781	0.006430650315516252	0.02763640954426229	1	0
118.58776560445698	45.296033426062564	0.03355701063118212	0.015044782648814618	1	0
118.5867407195776	45.29404033998266	0.002647779147510553	0.025495076276008624	1	0
118.58795658876689	45.294194466210776	0.012083181918988883	0.0024509346194215836	1	0
118.58761288364852	45.29421724844349	0.0008217200502617806	0.0005575668703477449	1	0
118.58802158682286	45.29423856975022	0.015385925664198658	0.001997279808545246	1	0
118.58621507230193	45.294398701314094	0.0008554308039244669	0.0005028429189806263	1	0
118.58814706141318	45.294164812750864	0.01012617797102637	0.002794173799143009	1	0
118.58765785013924	45.29400058743119	0.035127459888702674	0.002779151487262696	1	0
118.59090843103503	45.29394634365245	0.05483740820547894	0.029458838678334234	1	0
118.59166591630498	45.29184744091219	0.03678376694345397	0.026284690561270807	1	0
118.58821475578176	45.29202151576265	0.05384717058661399	0.002146504737871802	1	0
118.58563987944463	45.29160722556698	0.021986192916166575	0.00952225817873264	1	0
118.58569755655479	45.290931312423766	0.0022918098568589606	0.009674564715612828	1	0
118.58581103180474	45.290884729074016	0.005059777947209661	0.006117975871207981	1	0
118.58531483495086	45.29046854872887	0.027917353394143262	0.004140640984081058	1	0
118.58797518503985	45.2912057115631	0.02703037173150826	0.0376833270502306	1	0
118.58742455546451	45.29340973240514	0.008508613020540567	0.025553604393979534	1	0
118.58721034581544	45.293502725062076	0.04043352716750373	0.015953077941627865	1	0
118.5753895161031	45.29815816605446	0.04056002297359932	0.015438137085962375	1	0
118.57523378223179	45.29806129818082	0.005229752273520001	0.002027384902818709	1	0
118.57487381023141	45.2979582456292	6.884143640318427e-05	0.007975913408412602	1	0
118.57522166063167	45.29946569701377	0.0085546573731342	0.029397247819880262	1	0
118.57316168110475	45.30384181080787	0.02782234415205635	0.04665234166326268	1	0
118.5721742792767	45.30457552799615	0.014418033565229043	0.011758687326524178	1	0
118.5721512653125	45.30466585961571	0.0016306561749337548	0.0002793785485403144	1	0
118.57206001919852	45.304595104051046	0.03527317439753497	0.07689898737049393	1	0
118.57615688699708	45.29593321060992	0.03312327151932606	0.07278377255182435	1	0
118.5759556471619	45.296035004561226	0.033136390094899465	0.0184775306863996	1	0
118.58011304061051	45.29372717822127	0.03254430492074419	0.01977009968889922	1	0
118.58103516227393	45.29294928740178	0.024876289576773705	0.010330201469496512	1	0
118.57636841274052	45.29528218344847	0.04681658852664119	0.047303970315688164	1	0
118.57588674203366	45.2981513050174	0.01039260650045664	0.04261869554999226	1	0
118.5756239903369	45.29833496061072	0.05752275387920078	0.05157380382333162	1	0
118.5804040038958	45.29410121420315	0.013034530301726778	0.02296579451567886	1	0
118.57505242618316	45.29934201070023	0.12627391041084537	0.09636365281749332	1	0
118.57410924946181	45.298904942296105	0.00153214399870844	0.004293684777273953	1	0
118.57533648568052	45.29854596154252	0.004818472701802254	0.003627631335003444	1	0
118.57327560549967	45.298277325798836	0.02557160731591468	0.05388778124344431	1	0
118.57342679804617	45.29452162203926	0.002343113282880518	0.04762975253785512	1	0
118.57310080924877	45.29472414625951	0.010225794784422648	0.0032963070267621655	1	0
118.57266835084701	45.29476610913144	0.001579228708660373	0.004082398398762183	1	0
118.572981782781	45.295031836626826	0.00010441692748298918	0.010072564544918167	1	0
118.57267600147529	45.29550412593564	0.004062924802804487	0.008407166040020241	1	0
118.5732929215624	45.29567565740217	0.006448496457627112	0.001621322005847295	1	0
118.57315119117925	45.295623601154254	0.00031025559325571214	0.0007023350836902967	1	0
118.5732449126119	45.29578433673302	0.005587142384015635	0.006276154520780685	1	0
118.57428320209767	45.29689521282171	0.0024604102794214366	0.009234743218602433	1	0
118.5735337647787	45.29470017787916	0.0364363661113349	0.0016948710171579803	1	0
118.57703451210274	45.296767233111204	0.05595755105226434	0.02603040708583643	1	0
118.57787495158934	45.29671961686088	0.003329643088491209	0.0007325614887182641	1	0
118.57745797611074	45.29686040028134	0.011650436860701994	9.420267177783679e-05	1	0
118.57944333339952	45.2967069352972	0.005042556785874585	0.0011813530813986845	1	0
118.57819292876228	45.296688218069725	0.007239707691934122	0.013843824749628612	1	0
118.5784380999865	45.29862915036369	0.03311515921184606	0.04679109278577248	1	0
118.57566458635645	45.30026071800392	0.01944989231039369	0.040281013109628165	1	0
118.57987330754008	45.29565681440633	0.04522779311799276	0.05593700955438686	1	0
118.57896938119958	45.29617340071578	0.019293592143124278	0.003472393091181731	1	0
118.57846468237771	45.295910333825915	0.0015649605198559788	0.006602275308689797	1	0
118.5787981275699	45.29689588770281	0.0014556325041943953	0.010824061260306267	1	0
118.57862538420618	45.29710531018905	0.013228623972483615	0.007220756211982932	1	0
118.57979530124494	45.29744018830607	0.029986759471607498	0.011142301854349146	1	0
118.58670591628099	45.300107826269745	0.027399252142326965	0.0029729303175103786	1	0
118.5871511784676	45.29823833090841	0.03267991207605869	0.012963084278225	1	0
118.58429413876978	45.29915115065001	0.044962058747626786	0.009676985657912316	1	0
118.58375339568803	45.29896962071458	0.0031307182642587206	0.0012132860683787237	1	0
118.58402915477589	45.29925384318284	0.002345110543471932	0.0036791806202635694	1	0
118.58353342431906	45.29931472785676	0.008964000872566236	0.0022159162038504383	1	0
118.58318044317328	45.29946364612902	0.005986589130233611	0.0009713395223436711	1	0
118.58407940124773	45.29922614169232	0.010377570472723207	0.01017586022164223	1	0
118.5840371116158	45.29862362886772	0.02331868106951385	0.00038131217297804386	1	0
118.58586584540447	45.299255354017895	0.0025445197484333126	0.011759665567593931	1	0
118.58422741624778	45.299503134255524	0.03743385235340941	0.012032537727443511	1	0
118.58317322840469	45.30012085445663	0.016522039664413582	0.005860659101641954	1	0
118.5830551775336	45.29908732049226	0.0036789775826288236	0.0019387994747806882	1	0
118.58282372553434	45.299936668506525	0.020356984703167335	0.005508487627732436	1	0
118.57530751272542	45.3011837957985	0.029331259441894495	0.008100541333534128	1	0
118.5723935296768	45.30281722100473	0.01378500575108987	0.04709066504457751	1	0
118.57434959267577	45.29791146548455	0.014202030334780997	0.036275881693602643	1	0
118.57459740074415	45.29718792968352	0.008882982234384931	0.004569470725801269	1	0
118.57627355779792	45.29692176382005	0.009744728841904074	0.004238600405587187	1	0
118.5732935560251	45.29662080494925	0.039207176401843506	0.012292975722281906	1	0
118.57339065411709	45.29782566632491	0.03425692727140615	0.02421967923235696	1	0
118.57579122859246	45.29838666176208	0.019865068245132046	0.0058789124925972625	1	0
118.57484378385922	45.298255708773745	0.007824671900283955	0.002960063780294083	1	0
118.57522323565922	45.29860153279189	0.03716947043880662	0.0074107665781752985	1	0
118.57758837755642	45.29880291977788	0.03233855125425998	0.014500656368830715	1	0
118.5776770849284	45.29970184259716	0.006876127486995066	0.010567297638551602	1	0
118.57706235380367	45.299611318047226	0.005782850468203208	0.005073186786314465	1	0
118.57723261504141	45.29931191746076	0.025559189929737075	0.01780340540892217	1	0
118.57902683314167	45.2982429483075	0.0428814430153773	0.012146627970304814	1	0
118.58057350826674	45.298365573675596	0.009259023671181001	0.0018884450715456666	1	0
118.57977079569365	45.298394684868995	0.025465847856318745	0.006335642062295397	1	0
118.57560333874062	45.2971290464143	0.030336306413830786	0.0006771203964702632	1	0
118.57404057077514	45.298266783597306	0.015603353206240655	0.010651001260694539	1	0
118.5738133220608	45.298350929278925	0.003695182831195261	0.00023050594660558235	1	0
118.57451329551473	45.298296272223055	0.0017027493385357688	0.0010577963941126429	1	0
118.57365031786662	45.29845219212773	0.0037463485244665926	0.0009795419001601155	1	0
118.57487301990005	45.29839032783631	0.013058943757388483	0.0008095066638252012	1	0
118.574770775241	45.29838273645598	0.03129179989491215	0.07641064721778214	1	0
118.5725671271658	45.30402102842979	0.020438309156936917	0.0820829392019249	1	0
118.57256670798152	45.30723456061951	0.015350158122838934	0.02858916915110466	1	0
118.57420790556755	45.30707692472035	0.026274535354966513	0.0026701260994330114	1	0
118.57441118036344	45.30704711776733	0.004761615940952787	0.0049546905223483255	1	0
118.57454940866283	45.30743227512461	0.0195982110127879	0.021833369798127836	1	0
118.57293857078794	45.308687677173964	0.01001422196559645	0.025979099291708642	1	0
118.57379353518887	45.30547137271007	0.03198300012319358	0.07947350262977936	1	0
118.57531362837709	45.30278597486868	0.007274971033876775	0.0017974666140530445	1	0
118.57294469156864	45.3056811011146	0.009429706270369091	0.026839252417396254	1	0
118.57676768908398	45.30692458759144	0.04796948781798272	0.01582463880783126	1	0
118.57674243591919	45.30693393776902	0.09331803699702397	0.003886075002506898	1	0
118.57335784801211	45.30678259041085	0.07254296512084783	0.00912546355718527	1	0
118.57164774347875	45.306293056463396	0.019495217876124595	0.014958376554265192	1	0
118.57196335507743	45.30571261773592	0.010784719012705482	0.006466653360743489	1	0
118.57240062471303	45.30584161939228	0.005425226414841255	0.0008904688933972484	1	0
118.57238239956571	45.305643837918595	0.006153579056380827	0.004838492224266575	1	0
118.57292497118442	45.30542933146985	0.001664562103578012	0.005236539889535893	1	0
118.57224157761175	45.30608684919325	0.009778008204058612	0.0021639384689868526	1	0
118.57210088065298	45.30561170820402	0.00040124383412084804	0.0033654067448954748	1	0
118.57220836264716	45.30580826082291	0.008930675513315726	0.0027612494607533967	1	0
118.57143054414895	45.30581896758854	0.02954216569432151	0.02361793767664845	1	0
118.57892684196936	45.31117945220933	0.03908473571056276	0.020391642957998127	1	0
118.58190212654053	45.31128229656985	0.013109922643838628	0.0004900292454177149	1	0
118.58045611444577	45.31112229029785	0.014255315673955913	0.001739119598262995	1	0
118.58077567149597	45.311144871339195	0.010342492535364359	0.0026696775006647493	1	0
118.57964546988084	45.311331539620355	0.043675388295268756	0.026685918189376347	1	0
118.57384613438904	45.30691088355927	0.03912388343139059	0.03327005262970776	1	0
118.57353118937819	45.306132095795384	0.014682422846764676	0.03141470897814457	1	0
118.57278855947139	45.30464808207157	0.0016543249290761346	0.014020066107163144	1	0
118.57341454292744	45.30514354093417	0.00877235751519502	0.010177654898971877	1	0
118.57212115851164	45.30542239805629	0.021575944182904774	0.04326630563999463	1	0
118.57456259891741	45.302841340811064	0.006888141279412165	0.00030973559253989866	1	0
118.5718146362247	45.30540861482242	0.022314230065390822	0.03679199793246505	1	0
118.57286694057474	45.30563716473395	0.006419731206977734	0.001177192816651664	1	0
118.57239844658066	45.30530156090767	0.0027600955932475997	0.0023639791996687095	1	0
118.57261869757708	45.30542454844473	0.0026477048834923182	0.0005893730725408441	1	0
118.57218292340315	45.30534953587578	0.06480254501396296	0.054469427174602146	1	0
118.57986751026235	45.311517498568485	0.1400144806282684	0.00425575304256937	1	0
118.58794855392189	45.304870338083184	0.0656439865977235	0.16953920258884012	1	0
118.58485382748431	45.298639300739836	0.0310867463349925	0.08944830054622092	1	0
118.58566025852417	45.29828604867998	0.006188965824268301	0.0050495094782091465	1	0
118.5853027750652	45.29827300932229	0.030542322802868206	0.02070778161983829	1	0
118.58795093273439	45.29673296505849	0.0006895000423075554	0.0011504130830083976	1	0
118.58519576465864	45.298094465211804	0.012183937057810894	0.006892866105106401	1	0
118.58604244083365	45.29781266360519	0.023730027563509164	0.004408708913797157	1	0
118.58799068730507	45.29861372294767	0.003910872156048407	0.015803565918635912	1	0
118.5855953890375	45.29961916922535	0.053191381801480114	0.013832326658716339	1	0
118.58407792925975	45.299631228896686	0.015023358264819119	0.001735101180214464	1	0
118.58448215819007	45.2994905982279	0.03914827798475596	0.02191357631380833	1	0
118.58597427184533	45.298569735260045	0.01865821462024296	0.004929734671784521	1	0
118.58538111097047	45.29925308361141	0.011523450099701661	0.0070980475041362585	1	0
118.58441941272338	45.29952747480978	0.009781331042373935	0.0017035962106830746	1	0
118.58352793999119	45.29957584694949	0.0031946962254418457	0.009912220948991128	1	0
118.58400851089486	45.30080238466824	0.00047397004615262403	0.021882518923760155	1	0
118.58345538939622	45.30292540412115	0.013031596177261752	0.01108636779778373	1	0
118.58600742743249	45.30250292262474	0.017924313250283343	0.015532381115973623	1	0
118.58552062876892	45.30471504507333	0.013416403795550109	0.019825002377923253	1	0
118.58443931815687	45.30482006890267	0.010085395555436284	3.082815683697933e-05	1	0
118.58392602687765	45.30471017083345	0.006212904226888628	0.013479769603093486	1	0
118.58568842255168	45.30753017658137	0.005083583891577195	0.049494385201923924	1	0
118.58330384704516	45.310767788638316	0.08424276815360218	0.0062766321738054395	1	0
118.57915792316442	45.30801674110749	0.1563432177896497	0.0749251175220016	1	0
118.57187515782473	45.30529076254746	0.09069618752124553	0.03497950881220735	1	0
118.57219517684841	45.305331364215974	0.006315368410153779	0.0033630926623250323	1	0
118.57241891104485	45.305580324825684	0.006214861827856787	0.0005810306241351839	1	0
118.57309850701509	45.305246911414756	0.0011094151201153353	0.0003800283904558241	1	0
118.57225463994801	45.30563659562946	0.018029016653659923	0.016324388849528346	1	0
118.5746554928933	45.3066566856358	0.13318347940585937	0.024135152411678396	1	0
118.58240854841792	45.307476659649325	0.10224342186711499	0.0028622660360604632	1	0
118.58240452183661	45.306873616778674	0.00843987056016797	0.00640822564322682	1	0
118.58098811820264	45.30639815527357	0.02562562075455172	0.020088827112201897	1	0
118.57804919133316	45.303459319722684	0.08035208468665413	0.047730438514346156	1	0
118.57472386968047	45.30267709028699	0.04658948886934957	0.023014621480235482	1	0
118.57441521120136	45.301664179247226	0.0009786934022363574	0.011341373209881465	1	0
118.5748397469793	45.30133427169894	0.0023591224925778977	0.01113972278916395	1	0
118.57478205474895	45.30339640614094	0.008561318324179354	0.02491057501344294	1	0
118.57384817509099	45.304219414497	0.001177137671799016	0.03515818236014807	1	0
118.57469129743446	45.30610710200091	0.016374944029701667	0.050386909853514524	1	0
118.57481200429658	45.30125364098302	0.05142214522654411	0.0028748226575751636	1	0
118.57276810920298	45.3062146203683	0.0314617791156322	0.06983146807271311	1	0
118.57285319392884	45.30560134818523	0.005701649937964064	0.0008480390967881359	1	0
118.57223454880179	45.30629397986698	0.0027166681542447543	0.007041364858306524	1	0
118.57259133428545	45.30628006534392	0.004141604501010693	0.0013978523392578425	1	0
118.57181748922854	45.30643474359754	0.00812230994687916	0.002035671209589617	1	0
118.57338943246083	45.306080040290865	0.04412197380787575	0.0030821714667652734	1	0
118.57550961599678	45.3061768274892	0.035767125239239105	0.0022249865084620927	1	0
118.57617819521573	45.3059065580928	0.0008474776985213435	0.0021044660961761683	1	0
118.57557810914437	45.306346910439096	0.007376612871832221	0.008325456143202282	1	0
118.5755968443553	45.306562687291446	0.014780989197821288	0.013751688437672925	1	0
118.57730659802117	45.304738787993195	0.02103988913473111	0.012821949488925847	1	0
118.57810564073573	45.30503379803439	0.009462659168162772	0.0023011934459571948	1	0
118.57807714235723	45.3049261741755	0.018460808258540996	0.004442768057460027	1	0
118.57659776191717	45.30539668332932	0.015045974884109699	6.358392045588351e-05	1	0
118.57995202128754	45.30491825098317	0.015158965694975707	0.0008078556282224618	1	0
118.57847565458746	45.305496760484544	0.015599010103079458	0.006005574681890588	1	0
118.57871517577647	45.3053944329997	0.05185401476140427	0.026766815135706813	1	0
118.58250056321324	45.30757440067538	0.03650289050909168	0.043977190130307535	1	0
118.5814999812934	45.30874945283474	0.0170265443604372	0.006532171945804292	1	0
118.58113741807175	45.30809736636136	0.038112045084889544	0.003535307730586386	1	0
118.57617953979955	45.30825592387555	0.003243845746365763	0.0007115508370788837	1	0
118.58065560966304	45.30820305300719	0.03404324891603226	0.004972530291161176	1	0
118.58102117066039	45.30896311713356	0.01911512293899551	0.015894637291603057	1	0
118.57821174119529	45.31023518238492	0.03984604180259083	0.010300041497267449	1	0
118.57793071165818	45.309761988352086	0.028714180857091633	0.009580093143381428	1	0
118.58156125039227	45.309117664519746	0.05477469025288765	0.007057540586021345	1	0
118.57168311048794	45.308957005272845	0.11390296073308281	0.038888091761715836	1	0
118.57294563044242	45.30617616925889	0.006190665125575124	0.046338791643268436	1	0
118.57214815325217	45.3054760352446	0.011219040057755798	0.008782626435365605	1	0
118.57209814415646	45.30551272965796	0.034831574792271426	0.03165207026675721	1	0
118.56947273999238	45.30790723076179	0.03755224555385051	0.036418210352212856	1	0
118.57505463244891	45.30264552395693	0.0674994598440434	0.061178091458910275	1	0
118.57489834657464	45.302989735770325	0.012559335277036551	0.0018009335858837358	1	0
118.57401283558768	45.30279491139788	0.019195173988110163	0.009118886357642257	1	0
118.57333720307419	45.30373137479779	0.0004439893836356484	0.03981212126284745	1	0
118.57404726252449	45.3058819432806	0.008085488247197754	0.03795578231549657	1	0
118.57272755726035	45.30659324078438	0.01582172457667345	0.0050451547018188535	1	0
118.57280810505564	45.30627707979685	0.010167383102214303	0.007352283897099654	1	0
118.57359046306424	45.30596925245003	0.002339071366698389	0.0011401915856427245	1	0
118.57248484539276	45.306119505319714	0.010560855127586465	0.0004127209235218735	1	0
118.57512284314325	45.30602913825604	0.005502890032507271	0.0010828227108125557	1	0
118.5729978798305	45.30622045688104	0.009599009422947781	0.03160057397475653	1	0
118.57435127476583	45.30856919239213	0.06641549336688639	0.03923019399192206	1	0
118.57812050683388	45.30924628174364	0.061146333057029864	0.0022344552531252445	1	0
118.57917816629735	45.30874558028981	0.07600263183053496	0.028286868319128737	1	0
118.57212693928773	45.30701557930799	0.08174638883829605	0.02955230865034907	1	0
118.57260657409864	45.30636987019741	0.0022789316316481198	0.014809843693947073	1	0
118.57194034036573	45.30580294930633	0.016622442883326698	0.055181491338700255	1	0
118.57397343757694	45.301832296164626	0.029073145502545653	0.04887252948417709	1	0
118.5743537021739	45.30174604063385	0.004318981844313712	0.0031404175082396174	1	0
118.57433791645478	45.30209731599815	0.0023373052113444697	0.0038508875720509247	1	0
118.57455417284187	45.302076331260906	0.006969107984924435	0.021289392383556767	1	0
118.57345583645713	45.30479191439213	0.0006018913151702263	0.018537808440181814	1	0
118.5744784428766	45.30440875831885	0.01868857965612639	0.012037306388513448	1	0
118.57192337292533	45.303804855268275	0.03034329600416565	0.010429819752805219	1	0
118.57207768129675	45.30523396565769	0.0020643709451010277	0.005755983860070154	1	0
118.57251768467671	45.30546194546175	0.02425516283136583	0.016175586852189273	1	0
118.58192940078396	45.311804003769446	0.04871085209143316	0.03368180774486249	1	0
118.58207718939966	45.31207200023168	0.02823920005994587	0.004912174265071311	1	0
118.57972448404328	45.31142046120283	0.005713804725409671	0.011558744586808806	1	0
118.58161757094754	45.31114221481712	0.07169582947557952	0.00803528776086069	1	0
118.58558561810291	45.31207734597728	0.012093171061505757	0.04422381192112905	1	0
118.58261332265275	45.30750082614353	0.041025339052916235	0.05303605540254866	1	0
118.5822375401828	45.30774907349588	0.005837011037499486	0.0006957472779584412	1	0
118.58308687935822	45.30755727212019	0.018383568077109093	0.014787230868181803	1	0
118.57999327419195	45.30594384835149	0.06222862455207481	0.0049567246961955466	1	0
118.57548005229297	45.30695136209333	0.05956838995999278	0.005059418536322807	1	0
118.57297373511906	45.30534764647117	0.02448890539619371	0.013338199198972027	1	0
118.57251420096044	45.30533597278834	0.007583298345232078	0.00022897873180440995	1	0
118.57187764517624	45.305380743057064	0.006283537738644471	0.00107129148358364	1	0
118.57130807589151	45.305541607188616	0.018097756951312566	0.013838658627532203	1	0
118.56950412435208	45.307195683136065	0.02083562631095795	0.023454699903351636	1	0
118.57379647474183	45.30834280199807	0.04240544758073088	0.011675026378279503	1	0
118.57451729636507	45.308575904754505	0.0013240532973460139	0.001563334401692021	1	0
118.57390197530856	45.3084673684832	0.041705834228139185	0.015874709363400713	1	0
118.57113954085094	45.30729021204316	0.005742246658915367	0.018116121789022173	1	0
118.57320314389017	45.306262636461476	0.014140591829644285	0.008454232848908769	1	0
118.57289636797985	45.306239858154015	0.009819612215915288	0.01035331228283123	1	0
118.57237269928507	45.307138216081235	0.07345033718507821	0.0013953851435510093	1	0
118.58508471693234	45.306008307943294	0.009846169167807468	0.0033386835569423757	1	0
118.57102062333495	45.306679748055195	0.03701091031260706	0.0189147497842157	1	0
118.58224227902033	45.30746096072672	0.09278907573785052	0.009820977171245573	1	0
118.58110215641386	45.30774679722485	0.009732281364107961	0.00229875243377222	1	0
118.58078486988606	45.30780519890368	0.00878270766955995	0.0016496213486757998	1	0
118.5797569969072	45.307999453230615	0.013643840761516842	0.0016896732657587451	1	0
118.58209426928394	45.307643040960365	0.02521647604654265	0.019269488840930906	1	0
118.58192057055199	45.309652775373166	0.027468067912645746	0.0335714144727122	1	0
118.58542230039224	45.31171055353788	0.03429500384816743	0.016649442664537474	1	0
118.58608466991923	45.311674350701495	0.001300714966591078	0.00013310946891414478	1	0
118.58552406833122	45.31170013905303	0.04975906491467082	0.007438208982255931	1	0
118.58206214711153	45.31107304588737	0.034746887265108786	0.04795445430311977	1	0
118.58260532980096	45.30767196489157	9.934278919897153e-05	0.041588164234655875	1	0
118.58205376158669	45.30756258894432	0.003584552736436247	0.014799689911065792	1	0
118.58162534892834	45.30362587766678	0.0008808819957124943	0.0022420225613279665	1	0
118.58229201374007	45.30695618910216	0.0045676283216594	0.05238371817959874	1	0
118.58198125852716	45.30770761698734	0.005619281297255714	0.07500624231652143	1	0
118.58254313942125	45.303604160133034	0.004525145068939906	0.0019095808076680103	1	0
118.58218778614811	45.3077947702554	0.009628729593049992	0.021947870881058158	1	0
118.58065985620014	45.30789694419866	0.0065487974697178855	0.0010704901391662997	1	0
118.58086787601809	45.30757901296785	0.006724517224471676	0.023806615607842262	1	0
118.57983926336324	45.304991822896035	0.028377591325357467	0.028264647856330455	1	0
118.57761438517264	45.30433847109112	0.024125240277309026	0.010683424812253206	1	0
118.57796666221292	45.30416257546211	0.000863498650695443	0.002740056696779424	1	0
118.59806321621426	45.23945017463371	0.0008796742634725199	0.002735929859321175	1	0
118.59879989103057	45.23936784955609	0.0022761198439576486	0.0003114121368271907	1	0
118.59788415386613	45.239425675840906	0.0007587988513696369	0.0031822607203179426	1	0
118.59885765079913	45.23961008324212	0.026102256603447744	0.0017301986363614063	1	0
118.60012242236988	45.23927731130784	0.0030649748857212696	0.0021717227717732196	1	0
118.59855866249903	45.23939823168573	0.0024129415062182544	0.00433135917085746	1	0
118.59987982523084	45.239712786158876	0.009882550741506875	0.0009258491062998203	1	0
118.59754204450425	45.2394934737833	0.016891349060559408	0.004861296732299476	1	0
118.59812008448571	45.239206336265305	0.00845109279119715	0.0017814624378096847	1	0
118.59836534996397	45.23931992371261	0.03899631191315139	0.019743635160324048	1	0
118.60144179033448	45.24088809910826	0.03639693781130462	0.021586785443711322	1	0
118.6012417999592	45.24102592736622	0.00047241087774982165	0.002611163947357615	1	0
118.60133620177919	45.24030447785439	0.004569459666776263	0.01343267780681969	1	0
118.6001446726932	45.237800741424806	0.04375220398598881	0.0650863894458729	1	0
118.59688222741342	45.2336786834088	0.014806377611358501	0.029380486389383384	1	0
118.59747345410834	45.2325002078753	0.007754340808798889	0.00358326353621876	1	0
118.59832856706107	45.23301033309402	0.015014228511164115	0.0051601895819435774	1	0
118.59573690843874	45.23190338034825	0.015468184622002973	0.010131083262824313	1	0
118.5998172251491	45.23203531764081	0.03688214188960535	0.003678915193629615	1	0
118.59898179928219	45.232227051306985	0.005718688948527252	0.0011774001713495718	1	0
118.59855059273389	45.23229610000476	0.005440819240020868	0.00821985682913173	1	0
118.59784515773475	45.23394426159716	0.0140550777449323	0.011871279228419723	1	0
118.59977717936869	45.233332106543024	0.026834698568104918	0.007627621097539119	1	0
118.60140934239857	45.232931160962984	0.013190577824959901	5.55698604180263e-05	1	0
118.60175207268064	45.233340426462526	0.007240410736839753	0.011979826683726293	1	0
118.60063020179918	45.23422031011242	0.05283608028860293	0.004367383084378048	1	0
118.59676963030942	45.23375227068738	0.03682785676810211	0.0044108376138848005	1	0
118.59706379214975	45.23379316459789	0.002854611674779834	0.003966234311908824	1	0
118.59716730626184	45.234304806789375	0.007044405665124681	0.013266032972613237	1	0
118.59800767206482	45.23201564883989	0.019221114749872713	0.028033455237661885	1	0
118.59886856712835	45.23182356566629	0.04474443535176686	0.04188667416229668	1	0
118.59572346864012	45.234153963555876	0.07514613987893565	0.008902821289432128	1	0
118.60291894406782	45.23134370359879	0.03708919674355264	0.025611070276639343	1	0
118.59963526622066	45.2314527639738	0.013483053805437522	0.0011904716337748076	1	0
118.60134317956958	45.23148283401863	0.009142748531043418	0.0007374392009605085	1	0
118.59855486762675	45.231539907164176	0.008462389159127868	0.0001917837653685482	1	0
118.60036162705102	45.23146058901968	0.011621599086564788	0.0703338651745035	1	0
118.59737364829559	45.22439117310784	0.13297734105360404	0.13659857027284825	1	0
118.58836175179434	45.21913393403826	0.108728303974906	0.08522245559580788	1	0
118.58739891368893	45.21657286503148	0.00908926102004484	0.028415981247977118	1	0
118.587524721747	45.216517106325135	0.023071766670548693	0.0065727711701886495	1	0
118.58945853029961	45.21598611374912	0.0005045058085223155	0.0026342423998061215	1	0
118.58748001748731	45.21628368610609	0.015274363740137437	0.0049360083539604456	1	0
118.58803221021356	45.21644703820921	0.10722734177315907	0.05289350612652828	1	0
118.59805692247981	45.22150110155041	0.05372466577422048	0.04342675687292107	1	0
118.59337459097814	45.220765394912654	0.047714535227187306	0.031504929944620105	1	0
118.5934243182546	45.218442287902086	0.005048198965695655	0.032871151738642565	1	0
118.59293867899746	45.21792697096002	0.035690010733729884	0.012093321406686147	1	0
118.59073686044636	45.21935291500401	0.012616208005673729	0.010468844404624669	1	0
118.59196773562934	45.2187326532254	0.013030400053060071	0.0025918745068263327	1	0
118.59258613482189	45.218985076174	0.0005053652543653989	0.0014009519512048231	1	0
118.59211958778097	45.2191536112677	0.010027473880578947	0.003240354053882303	1	0
118.59018274988219	45.218208428114366	0.036631739504973684	0.011386095808058036	1	0
118.58912604202862	45.218223139518265	0.00427105534158551	0.004042974263245518	1	0
118.58983529953015	45.21853732407068	0.013493781493496304	0.004370756519996324	1	0
118.59021849857834	45.218576995966124	0.05693804018251803	0.004337101626571123	1	0
118.59443019937288	45.218887328171945	0.04345655796117779	0.02405094419686619	1	0
118.59385581247969	45.21656393193685	0.0022463388570990186	0.02976733110456873	1	0
118.59462536129278	45.21630114244558	0.006803334248857691	0.009259238755260376	1	0
118.59326004449952	45.21575310039905	0.011148991537762065	0.007275278457220307	1	0
118.5936394559711	45.21565778957161	0.00015805238164243374	0.012202755051755597	1	0
118.59328021830551	45.21419554074424	0.01249066078705958	0.013338133135425836	1	0
118.59211671951455	45.21403173776107	0.014038833293286248	0.011734870562126633	1	0
118.5921850489203	45.215110977996794	0.008350763979726086	0.016321025154137855	1	0
118.59141625743193	45.215400745351	0.020241243660969358	0.0007726485852400403	1	0
118.59408468963788	45.21518349106652	0.008228168946746372	0.0010934570062513236	1	0
118.59353525778079	45.21511914736818	0.009969084403410503	0.006508863906065121	1	0
118.59653608749268	45.21358296143202	0.028966934805791104	0.07521685858484599	1	0
118.5956961911173	45.20950796971775	0.0034959621409773817	0.04726506861906438	1	0
118.59680401803116	45.20996056657305	0.0032918396185204067	0.010759690071599435	1	0
118.59594847770566	45.210332592364836	0.0860088660595484	0.03870484609989455	1	0
118.59022692004359	45.20700080699179	0.06139285625530371	0.04463131634381353	1	0
118.591113176347	45.2068174298896	0.006184474596367399	0.011881574659807319	1	0
118.58973135809418	45.207952877569284	0.015373586635659636	0.010418581722363724	1	0
118.58983839854316	45.207681338686015	0.017669290849284005	0.01585947571267582	1	0
118.59125939836683	45.20658135010965	0.0025965829563515713	0.012973038255690798	1	0
118.5893946165501	45.205464116717735	0.02651667267133411	0.0016378424639720834	1	0
118.5868586913703	45.20630953377433	0.1191245377324903	0.06778715274452175	1	0
118.58317155069895	45.20192291585836	0.022292546176681645	0.007455868197948093	1	0
118.5877292152985	45.2060183821212	0.08936534331982651	0.05442269577305048	1	0
118.58941461358327	45.20572488538507	0.015954834526255908	0.002961748194508858	1	0
118.58924939193216	45.20573618675323	0.014314892232084342	6.709702287850112e-05	1	0
118.5879627972131	45.205718080405006	0.004941111639134322	0.0049356143591037065	1	0
118.58875167375675	45.205239022318835	0.01942361443239832	0.006181966865087648	1	0
118.58994439435749	45.20508739614543	0.012941277974502407	0.011464432706951659	1	0
118.58691090637765	45.2036083214106	0.12630667620314334	0.07390245880457649	1	0
118.56833205899237	45.19244194641938	0.16210631884531698	0.09510213307568006	1	0
118.56740789515737	45.19216658378026	0.004826552474980896	0.0005632697060890266	1	0
118.56754528267342	45.19253376501417	0.0016305980729990521	0.0014215770726971554	1	0
118.56707220393209	45.19245924385222	0.00016537626169847757	0.00014907051779619859	1	0
118.52291587558658	45.232762808499885	0.00015569679812224376	0.00015199255220422174	1	0
118.52259150952588	45.235881679946935	0.000600259439244002	0.0004960562827226932	1	0
118.51304271829098	45.22460360035322	0.00039122256621804965	0.0006967908567648355	1	0
118.52391586050814	45.23824042848362	0.004913377912619085	0.002561090961814489	1	0
118.52735602688956	45.23206439126681	0.024256298256398492	0.048224489458464984	1	0
118.52733915188107	45.23143450628635	0.0049177038268688154	0.004537940827396561	1	0
118.52804834123431	45.23270324257649	0.027817486736029334	0.049180652673374584	1	0
118.52337349097198	45.238445700131464	0.004437605034917273	0.02862024066658365	1	0
118.52739659018283	45.23690669732319	0.015165298080453995	0.022861528978569072	1	0
118.5267412487167	45.23336884039119	0.022082536731511507	0.010888410697392877	1	0
118.52259297596763	45.239275253302196	0.007172375743687194	0.0005140151473143045	1	0
118.52566044341589	45.23344629733374	0.014857737746090447	0.010612574874989256	1	0
118.52730614753544	45.23590873230035	0.013045239445632024	0.008039219421935048	1	0
118.53478363162219	45.22782406923101	0.01214764362242221	0.012220323050425847	1	0
118.53378132749194	45.22939481130155	0.00918012488068068	0.010745305762511545	1	0
118.5360989599151	45.229363656640665	0.009601429333922542	0.00016698569980731537	1	0
118.53606051478722	45.22935517223613	0.001299831001564351	0.0023515166582982285	1	0
118.53578313997664	45.22993500464313	0.018010201707789147	0.00618390287907709	1	0
118.53335934473509	45.23028263398994	0.019997826775909264	0.0072847185091542924	1	0
118.5328756559417	45.228875879419085	0.00870314297389344	0.005799620458781313	1	0
118.53145257314094	45.22901199514362	0.0032419150817867785	0.0011366406843274846	1	0
118.53148746790367	45.229362588960115	0.0165867822091361	0.03246637092219186	1	0
118.54490478524819	45.202681118998306	0.022279653406048868	0.04486489341425249	1	0
118.54499272540882	45.2021668365192	0.009300959574779031	0.0003433019790200388	1	0
118.54633229652373	45.202733808986046	0.003264665270377573	0.0020633820740684006	1	0
118.54681933827425	45.20332131942346	0.014923644145429528	0.011208693589867445	1	0
118.55469058190026	45.20901146200492	0.07203093748680697	0.03758812393572734	1	0
118.55774715180037	45.20902381370575	0.012172902774572702	0.0009871564065772095	1	0
118.55655839210199	45.2088599927259	0.0935822334980699	0.05075200912915769	1	0
118.54263923602444	45.20083040935194	0.08802890364187675	0.04983020769204709	1	0
118.54225545583826	45.200763580580094	0.017794535896325382	0.015195492340859207	1	0
118.54533724355704	45.20313434990066	0.000197667173223555	0.008682176495477114	1	0
118.54222634539366	45.20204220471258	0.016716421208567735	0.0011091159342056294	1	0
118.53981397082552	45.20276788690484	0.008582994836802183	0.0039760267424196714	1	0
118.53938425831335	45.2033587864478	0.0019207021507454106	0.005004764367508072	1	0
118.53891008839338	45.20041264479349	0.00593089291676144	0.00030462917098311005	1	0
118.56321245093145	45.20213489610529	0.007079001356960174	0.0005820356843653185	1	0
118.56514331004198	45.19825574859508	0.005345478479961269	0.014817808764739935	1	0
118.56457330284287	45.198362578349965	0.018876839590649473	0.0032939894143393825	1	0
118.55725014833554	45.19687839986137	0.01803552828700976	0.0013129569292785236	1	0
118.55489056877143	45.19765769116334	0.005128140227764242	0.000186041222485217	1	0
118.55566027102073	45.196936078221576	0.004397344100372412	0.008111982773298193	1	0
118.55595732047674	45.19568980526237	0.002248059105770491	0.0044974264867794	1	0
118.55462344368055	45.19486182015161	0.0020026664186088127	0.0011820370323945995	1	0
118.55125844423209	45.198463230571846	0.0007495115669019912	0.0017070844285377448	1	0
118.55304099241424	45.198466004576424	0.004623652033234299	0.02449600171635773	1	0
118.55159231814541	45.19669437428791	0.007490854713993413	0.016656649242169554	1	0
118.55418147504444	45.195930029729304	0.008319929113517486	0.007607752219855758	1	0
118.54883434484357	45.19921626807127	0.018688685608920844	0.011208085274419107	1	0
118.54813063930484	45.1995588714986	0.0019186036750727471	0.0058403496491240894	1	0
118.54912579992785	45.20010347558647	0.03126425584504314	0.02690999253168179	1	0
118.55292845200682	45.203688478952515	0.029479059794058928	0.020447135754795592	1	0
118.5537716997514	45.20332594418142	0.018982962048985256	0.00469434319066092	1	0
118.5478058996979	45.204955247462514	0.01401602557975097	0.006636797069574267	1	0
118.5505031625862	45.20487364525805	0.012482734821179238	0.0007902574141285504	1	0
118.55160664279626	45.20471462988506	0.003690162893808849	0.0007998620599737115	1	0
118.55174372154784	45.204604747630725	0.008884552045111967	0.0051215501261647825	1	0
118.54957563419875	45.2058854162439	0.0033903870939763926	0.002420785215544491	1	0
118.55017251445688	45.203482883138285	0.00101998056606158	0.012140780060314436	1	0
118.5491805651261	45.20118292790314	0.0043060018021674725	0.01345709234448039	1	0
118.54976172188495	45.20476668974795	0.03431291012641217	0.0033755458701858203	1	0
118.54620906710915	45.2014752501755	0.009372743424962202	0.01399278741961692	1	0
118.54747917767867	45.20135902622765	0.001627477482275363	0.018825529275747797	1	0
118.54674694841704	45.20769708760113	0.02175820373930927	0.019146173474514774	1	0
118.55256668087699	45.20583578450946	0.07115168118357489	0.0023371682109223487	1	0
118.5579682800565	45.20732849280259	0.0003433934842300889	0.003058110669312493	1	0
118.55264867980709	45.205105538262735	0.02282071321100514	0.00959132484388468	1	0
118.54859102079097	45.20338732151099	0.004902571494391204	0.00021597089569906644	1	0
118.55014993716783	45.204995462216615	0.006986541016624921	0.006100929597562865	1	0
118.55092564333708	45.20542600814531	0.002022413400447128	0.000396001653224441	1	0
118.55064391164089	45.204898738812815	0.0053386902742063305	0.004592045318058352	1	0
118.54917118955227	45.20693509199818	0.01268813277335556	0.010470011912626505	1	0
118.54760497696034	45.20740641136601	0.0031501665394641633	0.01979457078047611	1	0
118.54945401150418	45.20515793543351	0.0009017345191964476	0.0026029963624525925	1	0
118.54775849726224	45.2069632512353	0.010640111501667595	0.005022629958670408	1	0
118.54606173115522	45.20355662055009	0.0253067874489671	0.020266542424994795	1	0
118.54174535149649	45.2021477180897	0.025559250893820416	0.013861769236795015	1	0
118.542223754041	45.20147513728149	0.0009554814045679162	0.005963787733462674	1	0
118.5418869920599	45.20126364619609	0.00636524247363362	0.0024468986451588936	1	0
118.54418959552656	45.20071943710392	0.009859917642696017	0.004124184616580425	1	0
118.54522250359925	45.20265881661003	0.016040453925284883	0.0023596634533703514	1	0
118.53879968219859	45.20151233121752	0.014779048513710976	0.014413329944840594	1	0
118.53386953411199	45.21373084840706	0.004501049258688335	0.019210315019139293	1	0
118.53521342619123	45.21681834181217	0.003318157573671202	0.005304962787376925	1	0
118.53273392786397	45.21554641887141	0.023509150945596097	0.03013407616024567	1	0
118.53146747807956	45.2120167781168	0.0031345200704920796	0.020027283332461728	1	0
118.53225732408725	45.21250127044071	0.014264373107614489	0.018540555372268317	1	0
118.53365777257024	45.209169875839386	0.0030147484193615514	0.009445349206913636	1	0
118.53342017284757	45.20885801034462	0.005080257207475336	0.00014305169435807654	1	0
118.53121462607659	45.20923867082972	0.004620625366121848	0.0009956970114753726	1	0
118.53221737785852	45.20911720023368	0.0011009143965249202	0.005492574547358885	1	0
118.53172925952039	45.21180622972763	0.004073770174171824	0.004852738808330651	1	0
118.53408548664729	45.211342520669014	0.01449933583819457	0.009826651096242495	1	0
118.5294528637938	45.21334901394974	0.03038517300789775	0.019583450677906983	1	0
118.52937851949663	45.21437619301353	0.00999035157376799	0.005767715216386391	1	0
118.52699473778907	45.21476816027873	0.0006932386165255587	6.59073395843455e-05	1	0
118.52888056619838	45.214328851771505	0.0040051061380779246	0.0007721574226150658	1	0
118.52950341612078	45.21428450403393	0.01114779941136064	0.0052957667859799195	1	0
118.53061594413275	45.21350445975593	0.011660631838067015	0.004950756236068186	1	0
118.53142998571306	45.2134665400886	0.0004112935072269124	4.438597586952755e-05	1	0
118.53004450938555	45.213566127855366	0.0052415628429918395	0.0015233472790586416	1	0
118.52156022771096	45.216334972548125	0.017911164153732503	0.0003582934792726289	1	0
118.5181688702167	45.2133285685298	0.003516026776853398	0.03230481625271486	1	0
118.52100357035165	45.211220474038996	0.004974303239930262	0.0033324078316552016	1	0
118.5210340688829	45.21140910161877	0.0003094155910232297	9.598742065171038e-05	1	0
118.52083663754614	45.21116868786568	0.008941529367292556	0.003768172394790844	1	0
118.5172862268486	45.20982967215949	0.01703907800617292	0.002795714196378623	1	0
118.51164388457103	45.21267700363177	0.02989018567468026	0.0031815821062756602	1	0
118.50772405754941	45.21084749209111	0.00727790303890547	0.0031235272345756303	1	0
118.52211955264717	45.208181061000865	0.010973735456374577	0.0007505417583452711	1	0
118.5225838122056	45.2098311684853	0.06860983055537206	0.032992528996358454	1	0
118.53233692861347	45.213094308419	0.030599483240147943	0.012884782484754258	1	0
118.52973215748533	45.212841182521565	0.0016309043801659934	0.0007445110686530465	1	0
118.53166648013183	45.21278824736379	0.0013432094270763996	0.001736446795583959	1	0
118.53019389915798	45.213438103472015	0.01019076191121675	0.00384692704687266	1	0
118.5297627438992	45.213506891805416	0.005947745186866563	0.0033887383824651998	1	0
118.5290775073864	45.214074169666404	0.0018487846028247177	0.0008730524968522472	1	0
118.53025320796648	45.213275279708526	0.010475089320555455	0.0015612202863147411	1	0
118.525627222466	45.21458840440431	0.01697705626139673	0.0010849025642931452	1	0
118.52489524901038	45.212932884459235	0.06494460199796924	0.014931119934384627	1	0
118.54092946958876	45.21107033392537	0.029453822984961752	0.004257913653574418	1	0
118.54187390527007	45.21538735878484	0.0006757814686811411	0.009416447118979432	1	0
118.54054084118175	45.21648554433455	0.0006757814686811411	0.009416447118979432	1	0
118.57125415605697	45.286045124181726	0.0014922849669063757	0.02317850906900497	2	0
118.56994936915876	45.2840467339536	0.0014922849669063757	0.02317850906900497	2	0
118.5713701662903	45.2842432268867	0.011731732338569622	0.0015070016754561329	2	0
118.5712835017603	45.28387535772307	0.0063040508664889364	0.0019986203313740155	2	0
118.57066266266155	45.28401892172691	0.03649228420539388	0.003958973617384867	2	0
118.57400765077624	45.28417089510361	0.014477462362625699	0.004106215758173082	2	0
118.57176338412498	45.28370672614282	0.03415575493560362	0.009539370932714604	2	0
118.57148900540729	45.28346746189103	0.006212822842463246	0.006523201250389978	2	0
118.57092073896285	45.28459146792841	0.007343003726045028	0.004647849798089521	2	0
118.57039871621404	45.28415757462905	0.005161214027242654	0.0045769442023843145	2	0
118.57041096585338	45.28413940314954	0.007553245264370782	0.0039678208733232466	2	0
118.57136651352977	45.28364917774055	0.04048804255959175	0.09358266038008214	2	0
118.57508490548646	45.27333622083526	0.05141524306883137	0.14456424720765262	2	0
118.5751049158533	45.27313791132608	0.0034369284356992663	0.0030305108473313606	2	0
118.57483600312915	45.273555690430825	0.00031354529625453526	0.0015095963106092733	2	0
118.57508241584284	45.27324623995733	0.00405117630467816	0.027186386041058542	2	0
118.5743843779947	45.27658642874668	0.013300942249179524	0.01215723856232921	2	0
118.57069283888177	45.27725837182767	0.011645696862933196	0.0007509654186896877	2	0
118.5710117841832	45.276803908331935	0.017290219068676334	0.003045285473657614	2	0
118.57211495940017	45.27750884655788	0.00860136394627678	0.01625433086751861	2	0
118.57029683881198	45.27815496831364	0.0072902098915975525	0.0032501943983518212	2	0
118.57268293965282	45.277762069203455	0.004789977989602323	0.0014765036236489535	2	0
118.57093979755753	45.278353159395046	0.006347729491057807	0.0006571175014532624	2	0
118.5717802925192	45.27785551131216	0.0031393016181624728	0.00509823306127279	2	0
118.57065948931604	45.277897938165005	0.0007187455923491833	0.07096625694801277	2	0
118.57170160425174	45.28562489712283	0.03600227909780796	0.05882886821951237	2	0
118.57450525276927	45.28418203786821	0.04459376072779738	0.022011250098991245	2	0
118.57494713815751	45.284022918340625	0.028684344501810136	0.004325185064366931	2	0
118.57148307023256	45.284637739366595	0.031773631133822665	0.022930166910114024	2	0
118.57048389619214	45.28724391888649	0.002836002903370102	0.012891164570602296	2	0
118.5711771789594	45.28602818037718	0.013702941033670158	0.034485326287706085	2	0
118.57158081662189	45.28448336851716	0.009765698798474953	0.016752919401581755	2	0
118.57194417694303	45.28471240608738	0.005259670540827254	0.04135471582851934	2	0
118.57119317890303	45.28753121107372	0.001017287694979506	0.004686519821021542	2	0
118.57206106329919	45.285250887214815	0.024538776089051997	0.005220104482423662	2	0
118.56837121965279	45.28693089905824	0.05593651440229767	0.0339019591282579	2	0
118.56789714916708	45.28777454905232	0.08547159383246211	0.015276239747169374	2	0
118.57273625394981	45.28615074149435	0.021140528878370802	0.004768569403450366	2	0
118.5671747772953	45.28793749106884	0.10128486767979103	0.03594829447033749	2	0
118.5668262819207	45.2882483244767	0.005831866576856298	0.001388064939534761	2	0
118.56667416986835	45.28781833957443	0.005583874168150086	0.005110470960357129	2	0
118.5663030170724	45.287769422243	0.002737924491431366	0.0009198410628992554	2	0
118.56641675020767	45.287731856117695	0.010852128319811168	0.0012874962902773039	2	0
118.5673325584861	45.287647277469944	0.013801476658515114	0.00029651989198873973	2	0
118.56757648829128	45.28770693955117	0.012688063574485728	0.01676057008338616	2	0
118.5687353507949	45.28950032609836	0.009189066767871465	0.009575836427760678	2	0
118.56954588908097	45.28975923281437	0.0140307610071955	0.022650435623893184	2	0
118.57173849488088	45.284652226857425	0.018170011656802338	0.04535476875822552	2	0
118.57156203357441	45.284726667672956	0.010902722881127907	0.008919919024919487	2	0
118.57086562288701	45.28536635557456	0.018907547063461313	0.012917637946883307	2	0
118.5699350391496	45.285838230418285	0.017059722568178223	0.008502975535467486	2	0
118.56770838003132	45.28694000125691	0.018824844847568828	0.004938174289578315	2	0
118.56656746265482	45.28672162041695	0.010114920058112736	0.0005511115594540045	2	0
118.56691658408917	45.286896860244035	0.07830121289168504	0.012218942173562059	2	0
118.56998296156115	45.28618863015934	0.0030106202214334817	0.0012950696710344798	2	0
118.56705853483261	45.286957922779024	0.03242123263866012	0.007893633565954348	2	0
118.56704430103478	45.286904109105755	0.012057013428353436	0.004060864043748927	2	0
118.56597195678245	45.28732388784665	0.016429565854334513	0.0046976555371956484	2	0
118.56558929868272	45.28732013348013	0.02154632734701732	0.014660938627113023	2	0
118.56339329232556	45.28907850898154	0.019996502300993296	0.00992727226465225	2	0
118.56858877402787	45.28880922431983	0.05138968148831875	0.0024543284216899963	2	0
118.56894594741037	45.288813318795576	0.0005749694838781364	0.0007737080733932747	2	0
118.56854904363654	45.288755761091956	0.011487961234377357	0.014972801202666017	2	0
118.56976607296289	45.289882227073434	0.01570225042424288	0.008279639410081741	2	0
118.5697136795505	45.289369861947	0.03638542001234001	0.05144235367268924	2	0
118.56403427774835	45.281778513099376	0.04884203691909491	0.0432192921484438	2	0
118.56195023778221	45.282500155460006	0.029014767242050935	0.0030166927547505837	2	0
118.5596478252367	45.28223457671004	0.009078959694697738	0.0063455761229433225	2	0
118.56300112736687	45.281765655023776	0.029741446905452433	0.00865201101244753	2	0
118.56062185762285	45.28195122334938	0.01211387633628273	0.005225222649354764	2	0
118.56225273208682	45.2814428407685	0.012607663525418223	0.004470576456149458	2	0
118.56149317324909	45.2816422618105	0.0011820607767902942	0.0009172316197273635	2	0
118.56216153609789	45.28137207634904	0.00024155261310315415	0.0021190651991205107	2	0
118.56151372696094	45.2814619505527	0.021682512070131613	0.0012681948057693257	2	0
118.5603538650666	45.281477805749994	0.0004932974368589431	0.0013860132153627	2	0
118.56155517381158	45.28157840338306	0.020174588079977327	0.0004823889151266671	2	0
118.56211228216365	45.28143576073215	0.004318039914925687	0.004080081542590754	2	0
118.56190316464833	45.28124958961154	0.05185273975053642	0.018695526732799703	2	0
118.55828762407965	45.28005677868034	0.08126046008186838	0.014304144166227653	2	0
118.55597115106235	45.280205387087406	0.02951263774339178	0.0007726003699377358	2	0
118.5561343820299	45.28011314760333	0.0014519078406697887	0.0015958403520055107	2	0
118.55586598937745	45.28008980037071	0.0027319943731081075	0.0031989339979303522	2	0
118.55593680419683	45.2798818006966	0.016527154280536673	0.005159867167017366	2	0
118.55469024762193	45.28045687332097	0.007581974678970722	0.00725158074248071	2	0
118.55684383582768	45.27901429409238	0.03180763338507729	0.0029681895747018256	2	0
118.55853101935318	45.28009846442983	0.008460654770817472	0.00788827387824498	2	0
118.55757652853083	45.27969741861023	0.005393248987622779	0.0015598824148613673	2	0
118.55805549658994	45.27996092959731	0.02055166765194402	0.021342265735559623	2	0
118.5591250966884	45.28130555833341	0.019079974932259772	0.03140190353153906	2	0
118.55944413716551	45.282246360136334	0.07045873744744303	0.030730975063796115	2	0
118.56406777712034	45.28346133623413	0.030658762555772642	0.04089349546617507	2	0
118.55735320955921	45.27945742374554	0.08708958768126995	0.04929384830003684	2	0
118.55821361503641	45.280147803751404	0.015119397051682752	0.009264956944866506	2	0
118.55841655675385	45.28010902816747	0.037652677517466336	0.008831393204301806	2	0
118.55519838862081	45.280855021719205	0.007012489004016719	0.0015483801988657774	2	0
118.55780822333276	45.280243350149725	0.04012557994671363	0.008069283451122271	2	0
118.55879965942103	45.28013080352947	0.0027371378959740464	0.0010133296681645327	2	0
118.5580606695609	45.28014989075443	0.008245089093130757	0.0024412464764035574	2	0
118.55813123004825	45.279932891677625	0.028282225791122436	0.028972001229314787	2	0
118.56010717141915	45.28224630476338	0.026677171358582923	0.06490682805849442	2	0
118.56008479930684	45.28468601869635	0.03301376111910491	0.012533267429454037	2	0
118.55769683671984	45.28316135861841	0.034356705311162604	0.013773468968279723	2	0
118.55760939868917	45.283693640257184	0.009869441631280194	0.009024028076188139	2	0
118.55623211288734	45.28182210261162	0.0187701014953149	0.01129598229222905	2	0
118.55475728176695	45.28197721574788	0.021056317209656845	0.025053834269167644	2	0
118.55867043442022	45.28472333661999	0.03965378535634086	0.03598380321960021	2	0
118.55943841112827	45.28622510371795	0.0006193709659575474	0.018668444436511295	2	0
118.55874356974388	45.28692770653905	0.004471042549197994	0.009235739033322376	2	0
118.56010075137151	45.28759328609835	0.004340229433844194	0.00019576171353556941	2	0
118.55828393944684	45.28690697537359	0.04197758506860407	0.0004912360045948719	2	0
118.55546054911802	45.2876475873263	0.003915143922356705	0.0015455886199169195	2	0
118.55896717121273	45.28717669604365	0.010457488776755987	0.003573147753920655	2	0
118.55784192846227	45.28846126453282	0.0063961216412400535	0.013843987950279092	2	0
118.5578957568766	45.2894957024652	0.0011836927607721617	0.0061203302756398705	2	0
118.5579756265596	45.289152555837454	0.0016708467180465041	0.0022490817420137026	2	0
118.5577103931417	45.289246189336744	0.011288146501050018	0.005827500854792223	2	0
118.55620259738868	45.290067881396716	0.00562624622269243	0.0016899661486791825	2	0
118.55946848256137	45.288718108714605	0.013053523665567059	0.0015682800345415194	2	0
118.5601049482885	45.29053671871304	0.002820283474824644	0.014340603696822135	2	0
118.55906554866132	45.29076695076477	0.001961479981417022	0.001553399717895331	2	0
118.56026137631702	45.290660602340544	0.02933597134448564	0.0026529720504770513	2	0
118.56176240450702	45.29052306304417	0.0010453298126330659	1.4283802094285457e-05	2	0
118.56036335869354	45.29065920881281	0.019658425636021624	0.0014547805448663052	2	0
118.55907706356514	45.2907217860666	0.021115272547540528	0.008818429590831818	2	0
118.55777863818099	45.291738672779026	0.08011585143726407	0.0049344071082503575	2	0
118.5503396288074	45.29018363962737	0.06335949338172611	0.015713261707953414	2	0
118.55079388763059	45.29000644280834	0.002324778560105664	9.452715775617935e-05	2	0
118.55017366286599	45.29017689133358	0.10550774532933617	0.09891722008542499	2	0
118.54343999778114	45.28311191256839	0.05628060519876821	0.039805945603142934	2	0
118.53973361060162	45.2827928884242	0.024772632341142995	0.004326210248384939	2	0
118.5387510339316	45.28229304749257	0.013557650729587754	0.012225900213235644	2	0
118.53815278852655	45.28421842838906	0.007476719530380647	0.016224011394498954	2	0
118.5396044266988	45.28414485615314	0.0228927640020746	0.01229878866263861	2	0
118.53646856787891	45.28512325027097	0.06853640148070689	0.006218548071555221	2	0
118.53459373038655	45.28369021810363	0.03955301786958221	0.02760183678424292	2	0
118.53357051825961	45.28310086368979	0.003658715918842213	0.00165178653945713	2	0
118.53393541763127	45.283393012151585	0.013754010922370828	0.0015896801609360121	2	0
118.53621445177922	45.28279527947245	0.0010234725163684418	0.000595833718877506	2	0
118.53402609729622	45.28344580301908	0.020301069127231057	0.008710034990801384	2	0
118.53467664579283	45.283455064623006	0.019146961215996548	0.004383239593273425	2	0
118.53543741980745	45.2837688916095	0.007272574870407357	0.00991627632371364	2	0
118.53520616196914	45.284177068702135	0.004466366903942488	0.005738852192088807	2	0
118.53510467547311	45.28419643609781	0.0008200901995850008	0.0004815078505812483	2	0
118.53514340046617	45.28421391849794	0.008635055307627294	0.024211783424674286	2	0
118.53608855367486	45.2814377454944	0.018488495163217572	0.038266534855503416	2	0
118.53724461794147	45.27986492681161	0.027531376985042343	0.019475379958722172	2	0
118.53820296342731	45.27994203631357	0.009012723882134302	0.02792433461988497	2	0
118.53651512807045	45.282125122455746	0.024845076664999906	0.03701679103983212	2	0
118.53586181185317	45.283430128533254	0.03885893723862504	0.04065561876038018	2	0
118.54032058379423	45.28610652720095	0.049353338362435634	0.03217109815841268	2	0
118.54001538880975	45.286137648154266	0.006630300541719169	0.013245766129264694	2	0
118.54082866372474	45.285091504142464	0.04498892466454204	0.03791658231520954	2	0
118.53666191436525	45.28331134610849	0.050844855804126315	0.020443225193730596	2	0
118.53452491850214	45.282556953082945	0.020459139651653777	0.0037895586782274535	2	0
118.53285590061586	45.28260637450758	0.0038051243207617618	0.0005327580811584429	2	0
118.5338209705028	45.28245839283793	0.0042257381093463355	0.00580190822138205	2	0
118.5333723280702	45.281897323303845	0.003188931844530726	0.010018104808727625	2	0
118.53358416042403	45.281714448374835	0.000575534310218617	0.004421434584611234	2	0
118.53341458379926	45.28157270157664	0.002205792019226054	0.001248274367813256	2	0
118.5334287844342	45.281626519928366	0.0007704429757123017	0.0017751615545040333	2	0
118.53336020593403	45.281447410674126	0.02145170506007437	9.352776800760974e-05	2	0
118.53494627805014	45.281633136082675	0.022104433527847907	0.0016200291173282383	2	0
118.53501450173925	45.281326167694985	0.05289232910885805	0.010249127790283506	2	0
118.53081908960978	45.2808333966412	0.05483680781673833	0.007048469203754794	2	0
118.53070268354062	45.280771946561494	0.023327979769544715	0.013329620686593846	2	0
118.53539044052542	45.283445469110944	0.030222579479971538	0.0043591688118121	2	0
118.53715399535642	45.28170245473606	0.019253157605866558	0.03821133449228604	2	0
118.53398938824644	45.28066483029994	0.09757353260498992	0.0037930802965922047	2	0
118.53219921137074	45.281895067353524	0.024908867943677516	0.015752189503100287	2	0
118.53217153906391	45.28181442508988	0.0047447739665488825	0.0006833292567840635	2	0
118.53305682926519	45.28201857911669	0.02898791990295785	0.013467069823016344	2	0
118.54096531444567	45.28589979539139	0.04533386337176953	0.021198996352621433	2	0
118.54201933405379	45.2862096206956	0.008231280227133302	0.002923832077413743	2	0
118.54188730014391	45.285572296960396	0.0023303670748474454	0.001741434054577117	2	0
118.54175903205153	45.286015102511705	0.003135711195610518	0.0024211807460971318	2	0
118.54236192139048	45.28520582704267	0.0020782327377505613	0.003916408526646252	2	0
118.54143653189529	45.28540735423654	0.09234517968256609	0.01947326551484624	2	0
118.55720086831367	45.28833498607825	0.10811990715184104	0.01684939015804894	2	0
118.558545426003	45.28807360173515	0.020190130547913875	0.012411002473831045	2	0
118.55874339428753	45.28738678548925	0.008387853051735665	0.012801731155458195	2	0
118.55791994380093	45.28711897664289	0.009212500550325147	0.000322272075029204	2	0
118.55948371083176	45.287412683273196	0.034785936432980634	0.0028376840245726382	2	0
118.56110076982836	45.28685949881568	0.01165343209059443	0.0019117293741003434	2	0
118.55836929312093	45.28722986459315	0.04371686618263888	0.007817308758725045	2	0
118.55684974176076	45.28761965391938	0.008200316413780225	0.004925867428276355	2	0
118.55726528452215	45.28789303412502	0.012984045469836768	0.0004821196742110586	2	0
118.55844535110855	45.28767890160614	0.008704707323492798	0.003359920739709865	2	0
118.55985206239747	45.2868945664788	0.0009394531662497375	0.0031504958264436714	2	0
118.55872564635523	45.286738919671365	0.01653099934335624	0.0004669630785136019	2	0
118.55856314037867	45.28685815736757	0.008586625397815142	0.0006486387825715267	2	0
118.55770761604806	45.286815822285426	0.0023409494233563107	0.0015898039959153355	2	0
118.55829027931388	45.286672849813804	0.0008980788236796737	0.011563924345798953	2	0
118.55760915068583	45.28554795362015	0.0023813171785353002	0.009307585959129401	2	0
118.55803323993763	45.285668188985376	0.007305458408113106	0.002179303279721334	2	0
118.55703998242126	45.285717743138676	0.010445464588825564	0.002449100604631212	2	0
118.55897082483912	45.285448357715104	0.03253304811069522	0.0024328127825319844	2	0
118.56013224864418	45.285486504283696	0.0010736638583088683	0.000787816904767252	2	0
118.55887082378736	45.285521734981614	0.024716998251569706	0.0014683124866313655	2	0
118.55796802827727	45.285615069725026	0.021325297108984887	0.0029546314984042776	2	0
118.55715563014088	45.2852840939702	0.012133188375374769	0.0046709890448442945	2	0
118.55704687661581	45.28596969121331	0.009331394324099152	0.009684042933978336	2	0
118.55784997919254	45.28456350433548	0.012370488706038905	0.009980181382493274	2	0
118.55614717097222	45.28524383262136	0.03427063667153411	0.03510787095994755	2	0
118.55541882022706	45.28705405670138	0.02485600138809341	0.016623955250346566	2	0
118.55360141931006	45.28354120712462	0.019932264881799257	0.03637643595687386	2	0
118.55313737318869	45.282890409841755	0.009021745414069504	0.009993729061185494	2	0
118.5528388111702	45.28269643720708	0.010265206435091295	0.0006904110772570743	2	0
118.55391660500918	45.28294281894663	0.0374000773430117	0.06215230197859745	2	0
118.55575078119213	45.28753561543913	0.019470420299902626	0.054118033925073326	2	0
118.55543451897576	45.28716186087143	0.0010462433556729276	0.002190573910041764	2	0
118.55566962409503	45.28736569262093	0.00919953312623266	0.0012861051512994713	2	0
118.55613855924591	45.28726028649866	0.009096122132245742	0.004172049150124942	2	0
118.5563370975371	45.287059547654295	0.012564521320392635	0.017299950301289942	2	0
118.55702335283729	45.28604202399844	0.036127416371667755	0.023316078560415846	2	0
118.55883061181507	45.285450271912055	0.025994008541488048	0.006726947637269349	2	0
118.55885930966058	45.28556689968682	0.005831551270814596	0.0013109929656116577	2	0
118.55836169677738	45.28555568885642	0.0009864838501853497	0.0008276227613592424	2	0
118.55894656415713	45.28549369645358	0.006588941781894576	0.00125880384373746	2	0
118.55775281266732	45.28567201491962	0.007165840960397445	0.00018827273537841576	2	0
118.55962287622697	45.28551146563434	0.017074955220342653	0.0002330405266435598	2	0
118.5591422017736	45.285653052411966	0.0021241436779896325	0.0030573540057450446	2	0
118.56008751141509	45.28618023124956	0.01445252366205179	0.0034825436185307655	2	0
118.5629044827333	45.28474647665719	0.031206267486157593	0.01729693234297401	2	0
118.56371742444908	45.284168252079425	0.003929627714087233	0.006065450509704323	2	0
118.5633693183956	45.2840289945164	0.014022778507039613	0.004809638640707387	2	0
118.56204997585681	45.28474016621019	0.011239687223610531	0.004047980634692323	2	0
118.56201830799132	45.28451556178869	0.008772563295329822	0.009019513803108925	2	0
118.56307926070825	45.28368190665567	0.017540486696565247	0.02523381070099472	2	0
118.56328174924808	45.282697970403895	0.01869778226966669	0.02773158594512042	2	0
118.5643656681284	45.28177397354265	0.017257657804124586	0.033143840266639676	2	0
118.5623612257808	45.28446586284372	0.01606123315404031	0.0011667752306378726	2	0
118.56375485943155	45.28181834600467	0.09912898736731059	0.0550566786456726	2	0
118.56889184346856	45.28083872885454	0.004727898234274657	0.0011205951469800102	2	0
118.56419824172796	45.281713256591786	0.035047370824353066	0.007098598153405437	2	0
118.56393404239175	45.28184289654932	0.012903599464958348	0.004916469809209146	2	0
118.56250735405408	45.282357510795585	0.011552553911882832	0.014225134244163863	2	0
118.56476547969679	45.282866679460874	0.021403429261382452	0.018215217459320265	2	0
118.56404797289231	45.28366864214831	0.018631469610500086	0.012906920739002181	2	0
118.56342662229058	45.28379417078518	0.004089898505510221	0.004401426897526107	2	0
118.56433704691868	45.283979735001424	0.011938934800776407	0.0006751031572614691	2	0
118.56426688452186	45.28374665702497	0.012582291121086707	0.0007903199845978616	2	0
118.56525354100394	45.283922168093746	0.01663011971924495	0.016260520609999024	2	0
118.565537924572	45.28498944861519	0.0013908936572108205	0.007026201164498732	2	0
118.56552010577334	45.28526873954692	0.0024304393184933545	0.009403208617314284	2	0
118.56618011955312	45.287474058428145	0.007724132887982967	0.020759881419208287	2	0
118.56666304571678	45.28834057920052	0.006727361663888034	0.004807114677930198	2	0
118.56665534038106	45.2871344838473	0.006390264996726316	0.017720151273782504	2	0
118.5671132398858	45.287092194543284	0.01804374752040355	0.000199104968813865	2	0
118.56810948599373	45.28715052971673	0.008132696614547087	0.0029880520977631133	2	0
118.56782176041486	45.28735251364204	0.023251440428151676	0.005971037667176917	2	0
118.56614683190719	45.28765454500622	0.003495766368526414	0.0009124919956252842	2	0
118.56811295775336	45.287276503058806	0.012148131936911466	0.0019564553576179545	2	0
118.56712439208415	45.28749710904359	0.0010430220004780224	0.005426047243124705	2	0
118.56803488755662	45.28768264269495	0.014663579285136473	0.0073088796621388775	2	0
118.56599954891719	45.28693644488471	0.021622147448142375	0.0030085749047995235	2	0
118.56626835811011	45.28743684212523	0.001129792631489912	0.007156755078923071	2	0
118.56591267916176	45.28748672778273	0.010976612210329504	0.020518782509006208	2	0
118.56706877267249	45.285940612504675	0.029558007890032732	0.0005256025660523676	2	0
118.56813041649374	45.2874472918222	0.019275322458194608	0.0068940369278791755	2	0
118.56850825375366	45.2854257658269	0.01778770293014864	0.025581202353574622	2	0
118.5702032175162	45.284466314311935	0.008531381673359152	0.006338084049831149	2	0
118.56953287269263	45.284664561932516	0.002222204071033378	0.0022181820625091333	2	0
118.57002948560192	45.28463973178558	0.026773542207449163	0.007509949823910067	2	0
118.56619233783141	45.285601578372045	0.004653449206835833	0.004961477124010163	2	0
118.56931103957888	45.28540573423876	0.023623381342105777	0.0019957740488127634	2	0
118.56860948221033	45.28539737077137	0.0021380249458788038	0.012555827025231845	2	0
118.56915740110627	45.28630799596879	0.005190431595744475	0.013218907677300905	2	0
118.56820436902429	45.286429106515584	0.01591758873954398	0.0006205600875283106	2	0
118.56779151281653	45.28625474570768	0.005970669071252309	0.0001811818411999999	2	0
118.56902115655323	45.28645389219146	0.008022892566364466	4.2759575323003195e-05	2	0
118.56886248874521	45.28624903773197	0.0033948260058772974	0.0053407325002250185	2	0
118.56875456086699	45.28603448446822	0.05050573904301705	0.015705676729404282	2	0
118.56510738704736	45.2874167547968	0.031051344993305086	0.035599607247291866	2	0
118.5664182576697	45.288712998917504	0.04549686383542867	0.019095812432698603	2	0
118.56851328227408	45.28884626731551	0.03454495133408471	0.010318893805173006	2	0
118.57024998367167	45.28985757061837	0.022823121785239656	0.026795820662134862	2	0
118.57371946458451	45.29495866196675	0.011964836843993097	0.03066397664177451	2	0
118.57255572737988	45.29576682555701	0.008421812834639298	0.0032444435091401923	2	0
118.57272686972382	45.294576271854766	0.006001540758027912	0.016881088088631053	2	0
118.57347870433306	45.29317068301986	0.007487643785415987	0.006358832105453767	2	0
118.57422881619074	45.2958517899868	0.0009209695805163454	0.017101178333947822	2	0
118.57331861219087	45.29614338084965	0.010642915383400332	0.0012585590915001235	2	0
118.57267793056107	45.29603518721761	0.004082827698693165	0.00040094913655986156	2	0
118.57275591687744	45.29608812203965	0.002083063778186723	0.020135513493112114	2	0
118.57291946180615	45.293700474428086	0.009676486795272126	0.004932347331554218	2	0
118.57611375456027	45.294376548192126	0.009307516011555817	0.004168120048858717	2	0
118.57582498907948	45.29500163646374	0.001184548305259197	0.003086465439281605	2	0
118.5762099754191	45.29462726177976	0.007152336456554285	0.00818820700625634	2	0
118.57640597336984	45.29433650840862	0.007954278412402597	0.005830304829828868	2	0
118.57686087402159	45.295104355623984	0.00478308781714205	0.028497695443790556	2	0
118.57602284803569	45.29661917381367	0.023252636654385896	0.023042898308485545	2	0
118.57511064806062	45.296838794579664	0.008681129927815003	0.00497469590792242	2	0
118.57539511553061	45.29697889407477	0.0006781475220544085	0.004415755665950405	2	0
118.57505662004753	45.29719059783357	0.012171825080200734	0.0012043104622630361	2	0
118.57708675578026	45.296811519006724	0.0158477034432139	0.0026749923087386563	2	0
118.57737973489527	45.29679847071103	0.022965432974576285	0.008424819038256872	2	0
118.57313486407399	45.29826126186683	0.030275636585802103	0.007245950142973567	2	0
118.57259043194377	45.29794470756415	0.019892545604260892	0.0010076989791689217	2	0
118.57459955220683	45.29818706499099	0.024168352547320332	0.006754086795843865	2	0
118.5767036438638	45.29909418559593	0.00044576145466573256	0.013425783262205119	2	0
118.57467632570217	45.30049938764224	0.021441120245360684	0.006674275459220221	2	0
118.5750091521308	45.299621653585476	0.0037748039018384734	0.00854509329890721	2	0
118.57497638486433	45.29982013817591	0.009179593703356928	0.006795798831643699	2	0
118.57572534403154	45.30015186181032	0.009135096678883313	0.006658716491137387	2	0
118.57567933055377	45.3003325264099	0.0003575629606036523	0.001039186849513118	2	0
118.57569760072143	45.30007123130267	0.026162904908514573	0.0022115167690788837	2	0
118.57364333329379	45.30050462664487	0.015765232589267084	0.03557985485197536	2	0
118.5745003889586	45.29736929712521	0.009985779026698859	0.03972129422038027	2	0
118.57441313699896	45.297442512073424	0.003043838863130218	0.00018868650992283543	2	0
118.57394017041584	45.29740402487736	0.004993874240646157	0.0003439962254951912	2	0
118.573432939363	45.297510031652564	0.004678469121043822	0.002069919469832271	2	0
118.57438116291519	45.29720891426813	0.009632214626544521	0.01872207460749655	2	0
118.57265118882391	45.29599054807742	0.008363530510192962	0.019660620147501855	2	0
118.57372638211154	45.295669684316785	0.023635835475560002	0.01064098756079505	2	0
118.57452811051903	45.29514554725522	0.01355764767448262	0.007874697425794653	2	0
118.57480584201939	45.29504270090774	0.01710691155166092	0.006916554834616599	2	0
118.57586501565679	45.29460501849489	0.0013861736924530737	0.0027725689038036313	2	0
118.5749146012073	45.29482516515155	0.002024214945400481	0.0008130547851784941	2	0
118.57644521638659	45.294371972601816	0.004178357977883433	0.0020607186409610442	2	0
118.5761041797236	45.29541185174863	0.018585340624921277	0.029534663792798857	2	0
118.57431961097932	45.2977498520998	0.033039506422645214	0.02112708905422725	2	0
118.5721189544589	45.29796020123035	0.005383655389723378	0.002578993768423189	2	0
118.57327485881439	45.2982503316305	0.008980133289211873	0.001916007422228002	2	0
118.5739023191288	45.29834070114433	0.01239951910623705	0.0005881644288719283	2	0
118.57434481331806	45.29819957892193	0.0083114699528361	0.021586113004375424	2	0
118.57294043271116	45.29584254028634	0.0038247735886907963	0.03150706754028936	2	0
118.57479139388228	45.29452081371593	0.015493273771615185	0.01365559914272319	2	0
118.57412318923089	45.29480007184778	0.005896851902628104	0.010471993892233142	2	0
118.57434877617847	45.293734785854376	0.043511588573617185	0.026465436693192904	2	0
118.57740918439997	45.29280140206871	0.007544789424632718	0.006626003001089069	2	0
118.57492150114369	45.29323180596656	0.03283345318287524	0.018256295377944785	2	0
118.57359098212933	45.29492442665821	0.01097412696135188	0.016038991145312875	2	0
118.57363445553366	45.295112858848086	0.009382226999274434	0.00535124390083781	2	0
118.57473129799882	45.29557481684192	0.024780615051491785	0.012433889099005122	2	0
118.57572965653627	45.29616414417141	0.03431010267381332	0.045712215570810066	2	0
118.5733938901966	45.29379295467897	0.024576682218101657	0.012054392392320427	2	0
118.57296281365215	45.29480706067588	0.0010675491005400954	0.007189548344570158	2	0
118.57351927383846	45.29463736713204	0.002035558400158207	0.0019726436094720332	2	0
118.57323606701179	45.29454225299774	0.0018256849414877978	0.001531996146923489	2	0
118.57317027590504	45.294930223515486	0.004732075745653338	0.006068351658392195	2	0
118.57258327716268	45.29537938210902	0.003882710568115977	0.02046601400360158	2	0
118.57240891518974	45.29091704282952	0.010418871526263447	0.019362135961855483	2	0
118.56876559425802	45.288284708249876	0.005547142102168535	0.008289484610541844	2	0
118.57101225575126	45.28882991639428	0.009787032098069907	0.020708143923873334	2	0
118.56999455187858	45.285684386617355	0.06338936549660365	0.02280675315277203	2	0
118.56315577779161	45.28600324740852	0.04410369198499857	0.01871670720621224	2	0
118.56646537444594	45.287182097527996	0.03625265720248041	0.039055482904991765	2	0
118.5660599781601	45.28913198214404	0.0008632697002195117	0.021640160279009987	2	0
118.56638992467414	45.28907344753638	0.01589296135238378	0.0032695293306244213	2	0
118.56451295730206	45.289450238129085	0.0053399789419039615	0.002737425858646064	2	0
118.56555998514699	45.28949889826333	0.012598155595651198	0.0006073635338934581	2	0
118.56640280662296	45.289541348732804	0.02516231909965528	0.0025184585960819584	2	0
118.56769551116898	45.28971263984438	0.04070692504643338	0.005190574995083004	2	0
118.5695893447156	45.28994766694342	0.013132214512391193	0.005607846931504016	2	0
118.57190241608802	45.29150911360889	0.007608699654600924	0.00606408701974572	2	0
118.57265367241449	45.29238991734975	0.004327883662329402	0.006142607877335231	2	0
118.57260591357733	45.29250759451935	0.017780723156823313	0.040309327862764734	2	0
118.57408235352014	45.295628771843525	0.03235000934822258	0.05748742876869375	2	0
118.57507389579051	45.29689331046011	0.007636424108128987	0.009994951355138816	2	0
118.57503515015611	45.296875841924106	0.009609067633423469	0.0031303775079897104	2	0
118.57374669136898	45.29732567820152	0.01245937526478903	0.004154439289328115	2	0
118.5731686111477	45.29625346537417	0.009154671917926089	0.00760379728529122	2	0
118.57246741751517	45.29626312356887	0.0002464655482611112	0.017258285911061117	2	0
118.57320769811899	45.293516473811536	0.0024408370052811396	0.012602994650103755	2	0
118.57304775092155	45.29326663556086	0.02971128074116849	0.003593473982843683	2	0
118.58048874457742	45.29439709054577	0.0427339414146098	0.002070904642415354	2	0
118.58027576977241	45.29361690837208	0.0005945265520923584	0.017698674435094132	2	0
118.5804149995039	45.29220174696884	0.025121454898571878	0.015528538744777979	2	0
118.57631361390581	45.296066069502906	0.0023570571059981977	0.0024131864460280456	2	0
118.58070020341373	45.29190975140887	0.036092775154711966	0.011945408609952277	2	0
118.57307825754094	45.2971368559307	0.06765307188771885	0.052279796951884054	2	0
118.57407020236873	45.29703317151016	0.019061061443838352	0.0007775792460184375	2	0
118.57505736755066	45.29721759198382	0.01311665310623257	0.00322798597706978	2	0
118.57538763900672	45.29670895259862	0.00072000853949293	0.009000669464966297	2	0
118.57512368753723	45.2963885403194	0.022945126943088104	0.01398030333559151	2	0
118.57348066950648	45.2955470495884	0.018610896012239444	0.008574965807087092	2	0
118.57362513819032	45.29569808407261	0.0017395790982085615	0.0008568020849016961	2	0
118.57333844151941	45.29547699744994	0.02017426880252783	0.012194031600227058	2	0
118.57525582433763	45.294712440498365	0.021423250182559927	0.008855142960639181	2	0
118.57502809326131	45.29477859232463	0.012995969899783142	0.006826598439864448	2	0
118.57631174689199	45.294157779375126	0.006378899197598023	0.005320607477926673	2	0
118.57599417754479	45.295584398327165	0.00513889698006992	0.0118868628912414	2	0
118.57553269010981	45.29595982778944	0.005092780655436982	0.001644080977126963	2	0
118.57532422224956	45.295800677179706	0.0007571902491628616	0.0010846556817364701	2	0
118.57571669491226	45.29569624561222	0.010082902982986674	0.0001391922230303563	2	0
118.57735128906526	45.29577269397519	0.005158709267732192	0.0017906300584916194	2	0
118.57649989015329	45.29542439215674	0.0013492828817429012	0.0015376168742457013	2	0
118.57714057155762	45.29553256434794	0.022565448380443123	0.017936761110627412	2	0
118.57439092334765	45.29710076185014	0.07215332029971068	0.1604626367832947	2	0
118.58290490031636	45.308351924400554	0.0009922695845836424	0.002626483052340443	2	0
118.59800365504842	45.23459915886334	0.000569578281509164	0.0031787157963349953	2	0
118.59645998056995	45.232703415457266	0.009912478277063711	0.027895942120507607	2	0
118.59724297146543	45.23245842426501	0.05983184368415113	0.02842325318837286	2	0
118.59183318409785	45.23490138562632	0.04185493220587489	0.02183013656716942	2	0
118.59350114052623	45.23441003847412	0.029310373764547176	0.007742083669710604	2	0
118.58891973294566	45.23413182250955	0.032313366429273765	0.009544391235874687	2	0
118.59021260922472	45.23343870577804	0.06277786745826568	0.01213276215922898	2	0
118.59544549226794	45.2328706218831	0.04475239556916866	0.005391952406837125	2	0
118.59485969798062	45.232878805440116	0.052319296482103116	0.009351762423277172	2	0
118.60034937992721	45.233747162575035	0.019316072523895143	0.021181397440971392	2	0
118.60187896557508	45.24057591345619	0.0019495509357003082	0.0188793294381159	2	0
118.60106687315808	45.240695322188145	0.0048494225025268135	0.01898181444164392	2	0
118.60100655446688	45.24399074187424	0.0017503908214313052	0.0007319865960383521	2	0
118.60133762361033	45.24080854587482	0.02101771735985863	0.0036117477903367906	2	0
118.5998926154468	45.243799319241354	0.015862625232555244	0.029268686241494455	2	0
118.599302448793	45.244563718319604	0.004823385799084591	0.0013892483651760626	2	0
118.60063768385119	45.24401391643632	0.015314293007331014	0.0016766690892039454	2	0
118.59751128908286	45.24475982153628	0.005724633391921044	0.004334505752425665	2	0
118.60131467899612	45.244526515086605	0.016595013683194694	0.0022521614728081727	2	0
118.59921227798539	45.244528974985315	0.014226829262021942	0.00609785352156771	2	0
118.59729816055886	45.246248061092814	0.0006108227668480782	0.005392643633585448	2	0
118.5990386699386	45.24606167215885	0.024603442814160978	0.009315767778687874	2	0
118.59964336072791	45.24536008210815	0.00947824163664853	0.0039371635476273285	2	0
118.59995815415976	45.2456797279231	0.0054853519513172735	0.009155663282401425	2	0
118.59913212592605	45.24621338992607	0.08119339844553923	0.034202658826308026	2	0
118.59269865240475	45.24262166819744	0.06623422866666082	0.03773653999160766	2	0
118.59024945351956	45.241152542547795	0.006578798972332796	0.006832071124064345	2	0
118.59174071348639	45.24162685032106	0.03749448889978982	0.00010963406004245744	2	0
118.5945182010808	45.24116502438553	0.0050982519165772965	0.0001886140781168549	2	0
118.59056969600367	45.241670173088664	0.025719760063365203	0.023824598621577646	2	0
118.5889537309911	45.24631947629731	0.03354645015484915	0.03608096177780525	2	0
118.58755118641874	45.24491673802943	0.0035477016016850073	0.00568666242628957	2	0
118.58831347728304	45.245293204329236	0.02218347505434565	0.012469087134300479	2	0
118.59159079722613	45.242646117262275	0.07724734232476708	0.06819809874362956	2	0
118.59569986815613	45.23877210212737	0.03952966234410813	0.039780372887679404	2	0
118.59548209718729	45.23873013735521	0.003192162082696363	0.003864730155026978	2	0
118.59627905404442	45.23807088548804	0.062426914453408436	0.0026250202358531747	2	0
118.58491946326177	45.23917429077912	0.1845644747681408	0.04237531145364732	2	0
118.58150466783923	45.24146302916991	0.054336321327830034	0.02546468511757987	2	0
118.57981293578338	45.24156746188647	0.01571561510352379	0.004766234566348233	2	0
118.58312196178953	45.240972535970684	0.008937663555861288	0.0009913149636233073	2	0
118.5807402183773	45.24146461295899	0.014577895451212993	0.006954293361709684	2	0
118.58162554082146	45.24168639418426	0.011733322377305289	0.0013319068710437865	2	0
118.58194171058874	45.24160100022259	0.006175953082528472	0.003537378213298452	2	0
118.58079691319638	45.241211784149385	0.016723934927625205	0.01905805637296593	2	0
118.57988918205507	45.23926200496393	0.01726516041111178	0.03920528954073637	2	0
118.57941000286056	45.23806242324058	0.046792282485461696	0.009908219978185492	2	0
118.57611444862697	45.240061301069574	0.012623685315587245	0.004790745718046876	2	0
118.57837612303321	45.238454785314886	0.03796451095641141	0.02832015283966923	2	0
118.57937256295725	45.23763086555287	0.006722657176546556	0.01156832659276818	2	0
118.57897201936534	45.2374293688457	0.007896765447717486	0.0005096046391675849	2	0
118.57868333326897	45.23758638725997	0.008698411162191102	0.0013077576000692051	2	0
118.57820438458027	45.2373139592375	0.0005649663953399355	0.005783512134004743	2	0
118.5786122039998	45.236858243082295	0.006012396153185094	0.012316199872346402	2	0
118.57748854869428	45.235847592480695	0.007411809622762605	0.01459889110840345	2	0
118.57919210398468	45.235716025841974	0.01976202063499943	0.014978011165303338	2	0
118.57906318649847	45.23704104041035	0.03877357376041136	0.027896380064900736	2	0
118.58099081007143	45.23442191277076	0.028344493372726043	0.019879189838427284	2	0
118.57745208549517	45.23591110725993	0.022283184734511272	0.007878908184332428	2	0
118.57754649820701	45.235639755608815	0.006035525276479228	0.00034760821428203586	2	0
118.57868592792744	45.235840045712685	0.012966164999427017	0.003952462821136232	2	0
118.57575249961769	45.23618661836475	0.023181514929634783	0.05228248327788615	2	0
118.57694708249257	45.23976175478336	0.0036806082134766033	0.05458643995173469	2	0
118.57603325641222	45.240350472004266	0.006289812194956161	0.005096138005597185	2	0
118.57646106870426	45.24015553336705	0.016359651990355363	0.008148923577782206	2	0
118.57476718294468	45.23971982680858	0.03027942017949985	0.013926060016696218	2	0
118.57404779891596	45.23904562638372	0.005236080186038825	0.008116073664785632	2	0
118.57434122782155	45.23905958421595	0.0025687783879866587	0.0007890383428188831	2	0
118.57383302335494	45.239111597879564	0.009675245442844854	0.001311109402268302	2	0
118.57518529623398	45.239173965400205	0.021645241488128294	0.0012082673066785377	2	0
118.57577265344469	45.239219870712915	0.009624052509620631	0.0036175947397611022	2	0
118.57675603784408	45.23976439303768	0.0017953280339246477	0.0007727790845435515	2	0
118.57605633322733	45.239341977536064	0.009387379852139255	0.0038049750713642955	2	0
118.5775291824487	45.24007777078456	0.0361048750286496	0.0008853575459590627	2	0
118.57773701515991	45.2393007641423	0.002479201533568566	0.0026842325042356094	2	0
118.5772664862542	45.23979334950841	0.002248184214827048	0.0022818937120894205	2	0
118.57727847550746	45.23976617918382	0.00751952214775009	0.002677416319865537	2	0
118.57614697979685	45.23939473576671	0.030676702433988335	0.0309726434265303	2	0
118.57460469412331	45.23706660358276	0.029896483691951498	0.017807744733807716	2	0
118.57130225461457	45.236508990732595	0.00208612268904113	0.011513390119026632	2	0
118.57511320738999	45.23426009960735	0.027113136927921548	0.016317831787991316	2	0
118.57572603403572	45.23384657329807	0.03571353378232891	0.016166708361308152	2	0
118.57810778719764	45.23290452111125	0.013472999251151046	0.009367020959243938	2	0
118.57688848441111	45.2330383867297	0.00019365135667840917	3.012117629600019e-05	2	0
118.52224717300908	45.241593266890455	7.468587811679314e-05	7.728375265188983e-05	2	0
118.55534260040288	45.25533372304154	0.038253248974770074	0.01158155856403077	2	0
118.5735275659222	45.257118925223466	0.011987470870762669	0.0016338324856989168	2	0
118.5724465635907	45.25766490790878	0.016039513418002572	0.006786955756204198	2	0
118.57838946322947	45.25917618725229	0.017346708981503468	0.0333842005677054	2	0
118.57917396426791	45.244717847244615	0.004254910583984147	0.04749744624472568	2	0
118.57704286912785	45.244144195464756	0.029868338578974522	0.0009904022267300573	2	0
118.57265669278998	45.24450174147874	0.026843620564946033	0.0012513240121541918	2	0
118.5710108391507	45.24442538048353	0.0044799777272959964	7.148353296296393e-06	2	0
118.57339570991587	45.24450056228638	0.0032655114659998893	0.0011704920526414127	2	0
118.56688480010318	45.24590432060188	0.0015852719605464374	0.0009308186468213962	2	0
118.57140197678197	45.245671215665745	0.006921988735951983	0.009831015199905833	2	0
118.56794566409685	45.24741102199142	0.01812697506764808	0.00887676366629698	2	0
118.56730745565369	45.2436661322888	0.0011845789935671115	0.0003840974851791699	2	0
118.56757279416705	45.24729011962601	0.00039442310836794556	0.013140405074839549	2	0
118.56720771393805	45.24698907792413	0.001179699671506361	0.012757262489752327	2	0
118.5673732715616	45.245132483821116	0.02597808200964551	0.008337576974243937	2	0
118.57526611497744	45.244402761546716	0.01415503988096041	0.0009983885326809783	2	0
118.57181172586668	45.24481942911281	0.04775471522693389	0.0036545465128186563	2	0
118.56748973714988	45.24380765519257	0.016527705683827262	0.002035440990624242	2	0
118.5667486285075	45.24419589211974	0.0009967793814685557	0.0005271637186741456	2	0
118.56708783570328	45.24402020760394	0.003888810834115095	0.001578425489638267	2	0
118.5654632598625	45.24471760909683	0.0019463508973709164	0.0002662024969415562	2	0
118.55882362979304	45.24515050340595	0.001191916297077423	0.00020526452925921068	2	0
118.56046636533193	45.245578143688135	0.014014578143100368	0.017453608852038324	2	0
118.55630969476573	45.24828133176183	0.02606753853060084	0.0028434800148873633	2	0
118.5445344071328	45.247316021803634	0.014610450828063434	0.0018006092768696228	2	0
118.54367735287528	45.24672450697496	0.005207248551068242	0.0069313487709926555	2	0
118.52690677726524	45.22385195063058	0.004417476887658184	0.004647302059917522	2	0
118.52997416287069	45.23230839009301	0.019448739514662486	0.06602474818029196	2	0
118.52838954916584	45.21881822382932	0.047206633234052914	0.11362016132397947	2	0
118.52451424367084	45.21916708223428	0.00893312765114781	0.0002723809378895295	2	0
118.52681151216626	45.218866339921995	0.006983695406338939	0.0036909975421226555	2	0
118.52571990884579	45.21852986841861	0.00211307902077901	0.046051133684282	2	0
118.52714793547716	45.22619814091587	0.011898835045557657	0.09012970854368768	2	0
118.5275254380756	45.232206150393026	0.03246032790329437	0.12266404753925193	2	0
118.52214936958333	45.24508717759644	0.04761674042096803	0.05737370354418272	2	0
118.54593692692677	45.25439026660542	0.061278486753533236	0.021038194025263975	2	0
118.54586720788129	45.25323001059392	0.007765725166100934	0.0044761246766010475	2	0
118.5446551939881	45.253651482227546	0.0048470286183947804	0.0012376693274554539	2	0
118.54460155176845	45.2535531908087	0.007099823917111227	0.002604741043770326	2	0
118.54231246509018	45.25279199582533	0.010528972133963843	0.004596870276016735	2	0
118.54046177050482	45.25174579335358	0.002349384947403012	0.0010566175453482684	2	0
118.5430553171167	45.25245790392367	0.04144375267328714	0.03307212723748475	2	0
118.5469618086741	45.256932825789505	0.04881893386675234	0.02546169636362784	2	0
[truncated: 88,814 more rows]
